# Supplementary material for: An improved grey wolf optimization algorithm for 3-D UWB indoor positioning
Source: PLoS One. 2026 Jun 18;21(6):e0352111. doi: 10.1371/journal.pone.0352111 (PMC13278456; doi:10.1371/journal.pone.0352111)
Supplement: S1 Data — (ZIP) [file pone.0352111.s001.zip]

Archive with 15 entries (14 files):
- data/
- data/data1.xlsx
- data/data10.xlsx
- data/data11.xlsx
- data/data12.xlsx
- data/data13.xlsx
- data/data14.xlsx
- data/data2.xlsx
- data/data3.xlsx
- data/data4.xlsx
- data/data5.xlsx
- data/data6.xlsx
- data/data7.xlsx
- data/data8.xlsx
- data/data9.xlsx
