# Supplementary material for: An improved grey wolf optimization algorithm for 3-D UWB indoor positioning
Source: PLoS One. 2026 Jun 18;21(6):e0352111. doi: 10.1371/journal.pone.0352111 (PMC13278456; doi:10.1371/journal.pone.0352111)
Supplement: S1 Data — (ZIP) [file pone.0352111.s001.zip › data/data1.xlsx]

## Sheet: Sheet1
标签ID	样本序号	TDOA21(m)	TDOA31(m)	TDOA41(m)	TDOA51(m)	TDOA61(m)
1	1	-1.6498	0.4828	2.641	3.3172	2.6516
1	2	-1.8227	0.8983	2.3153	3.2223	2.6264
1	3	-1.9056	0.1155	2.351	3.2297	2.6727
1	4	-2.2839	-0.5365	1.7189	2.5103	2.339
1	5	-1.8678	0.0658	1.9733	3.808	2.3012
1	6	-0.872	0.0001	2.2398	3.8579	2.8592
1	7	-1.1235	0.3794	2.55	3.5104	2.8933
1	8	-1.2028	0.1279	2.332	3.8855	2.7325
1	9	-2.9253	-1.0513	1.2412	2.5372	1.4815
1	10	-1.6062	0.1919	3.1566	3.3068	3.7676
1	11	-1.8839	-0.172	2.2393	3.5024	2.5183
1	12	-1.9951	-0.1973	3.3893	3.3589	2.4096
1	13	-1.8015	0.0234	2.3187	3.2037	2.5238
1	14	-2.0068	2.24	2.1415	3.6506	2.8802
1	15	-1.7594	0.3891	2.9289	3.5036	2.652
1	16	-1.8524	-0.0999	2.2116	3.8066	2.5329
1	17	-1.8101	0.2629	2.4252	3.3855	2.7918
1	18	-2.0447	-0.0745	3.022	3.1688	2.6467
1	19	-0.7726	0.0203	2.235	3.4125	2.6935
1	20	-2.1384	-0.2019	1.9	3.0459	2.4157
1	21	-2.6509	-0.5599	3.5044	2.8196	2.161
1	22	-1.6533	0.3031	2.5861	3.6475	3.0648
1	23	-1.9384	-0.1933	2.4093	3.2716	2.6535
1	24	-1.5034	1.603	2.6279	3.6381	2.8614
1	25	-1.6951	0.0509	3.2026	3.5756	2.6238
1	26	-1.7498	1.0087	2.3787	3.3731	2.6626
1	27	-1.3504	0.2785	2.7805	4.0009	3.5372
1	28	-1.8299	-0.024	2.3348	3.2664	2.4505
1	29	-1.6826	0.1311	2.3931	3.4012	2.5749
1	30	-1.9341	-0.0191	2.5817	3.2542	2.7871
1	31	-1.6488	0.5469	2.5538	3.4966	2.8799
1	32	-2.1411	-0.2056	1.8606	3.5464	2.5941
1	33	-2.1374	1.1091	2.355	3.161	2.3865
1	34	-2.1232	0.9092	1.9751	3.1528	2.9661
1	35	-1.9722	-0.4754	1.8947	2.5292	1.958
1	36	-1.6734	0.2805	2.5301	4.5452	2.8461
1	37	-1.7605	0.2872	1.9879	3.3132	3.0339
1	38	-1.6351	0.0375	3.0889	3.3893	3.4629
1	39	-1.5431	1.0683	2.336	3.2679	2.7977
1	40	-1.7643	0.0968	2.362	3.3505	2.671
1	41	-2.16	-0.2694	2.1353	3.3374	3.0039
1	42	-2.0467	-0.071	3.331	3.3145	2.6255
1	43	-1.0292	-0.0669	2.3166	3.4469	2.4761
1	44	-1.605	-0.0514	2.1028	3.5077	2.6602
1	45	-1.8071	-0.1648	2.3438	3.3634	2.5995
1	46	-1.7314	0.042	3.0899	3.7189	2.6534
1	47	-1.7604	-0.0089	3.3482	3.4349	3.7659
1	48	-1.9666	0.1967	2.0819	3.2509	2.5656
1	49	-1.9035	0.6819	1.9002	3.3025	4.6801
1	50	-1.7662	-0.3513	2.0287	2.7278	2.1115
1	51	-2.3955	-0.3871	1.9733	2.8477	2.2983
1	52	-1.7961	0.2442	3.4656	3.4962	2.6617
1	53	-2.0813	0.0014	2.9733	3.3576	3.1344
1	54	-2.2888	-0.2961	1.6256	2.6625	2.112
1	55	-1.7762	0.1247	2.2109	3.3207	2.7192
1	56	-1.404	0.2122	2.4847	3.685	3.0402
1	57	-2.3843	-0.3181	2.1294	2.894	2.4421
1	58	-1.6596	0.3756	2.4366	3.8404	2.6017
1	59	-1.5656	0.0951	2.4024	3.8013	3.0718
1	60	-1.8865	-0.1363	3.7467	3.4522	2.8664
1	61	-2.0814	-0.1302	2.6517	3.1086	2.3061
1	62	-2.2467	-0.021	2.0549	3.0567	2.4811
1	63	-1.7879	0.1541	2.3553	3.5362	2.7681
1	64	-1.8129	0.1535	2.5355	3.4107	2.824
1	65	-1.6938	0.2511	2.4046	3.2979	2.6581
1	66	-2.3186	-0.7798	1.8382	2.8633	1.9487
1	67	-2.2176	-0.4731	2.0304	3.5357	2.463
1	68	-1.8025	0.7923	2.9314	3.321	2.9224
1	69	-2.0161	0.0226	2.1512	4.3489	4.3073
1	70	-1.9517	-0.0725	2.7049	3.1271	2.6355
1	71	-2.2438	0.1128	2.1029	3.4565	5.0155
1	72	-2.9932	-0.7979	1.5912	2.7045	1.75
1	73	-1.8861	-0.4634	2.3536	3.0791	2.5017
1	74	-2.3463	-0.4751	1.8021	2.8358	2.2027
1	75	-2.039	0.2577	2.1606	3.4602	2.398
1	76	-2.7154	-0.7924	1.2602	2.5668	1.9405
1	77	-1.8922	0.2166	2.2302	3.4176	3.8998
1	78	-1.7388	-0.2492	2.0725	2.8899	2.455
1	79	-1.7707	0.2332	2.6373	3.5442	2.8544
1	80	-1.8942	0.0809	2.5771	3.299	2.7694
1	81	-1.8444	-0.244	2.3952	3.3157	2.5305
1	82	-1.7213	0.1933	2.2916	3.2468	2.7013
1	83	-1.8554	0.2315	2.3566	3.4031	2.5097
1	84	-1.9114	0.8563	2.4296	3.5156	2.779
1	85	-2.5398	-0.4552	1.651	2.9407	3.1487
1	86	-3.371	-1.3804	0.7743	1.9855	1.0903
1	87	-1.8859	0.4214	2.699	3.9121	2.6762
1	88	-1.8864	0.1357	2.7384	3.3782	2.6305
1	89	-2.613	-0.7584	1.9046	2.6431	1.9649
1	90	-2.2011	0.1482	2.0717	3.1007	2.4001
1	91	-1.9124	0.3632	2.1762	3.1753	2.4878
1	92	-1.8353	0.0678	2.4019	3.5904	2.8695
1	93	-1.6118	0.1427	2.6633	4.6039	2.8723
1	94	-2.0539	-0.0603	2.3431	3.1082	2.4862
1	95	-2.0601	0.4617	3.8534	3.4599	2.5509
1	96	-1.4742	-0.0419	2.4553	3.6193	2.7779
1	97	-2.1814	-0.1534	2.1684	5.1317	2.3643
1	98	-1.7779	-0.0184	2.3753	3.1814	2.6233
1	99	-1.8225	-0.2121	2.4387	4.5774	2.8987
1	100	-2.1733	0.085	3.1941	4.1105	2.3795
1	101	-1.5878	0.2422	2.4066	3.4632	2.6483
1	102	-2.0511	-0.6226	1.7056	2.9929	1.9802
1	103	-2.0016	0.1296	2.2508	4.1177	2.4176
1	104	-2.1965	0.434	2.2501	3.4384	2.5242
1	105	-1.7302	-0.1732	3.0055	3.4065	2.5551
1	106	-2.1542	-0.2555	2.0945	3.0884	2.5873
1	107	-2.3655	-0.2662	2.2404	3.2933	2.203
1	108	-2.0495	-0.0144	2.152	3.1504	2.3642
1	109	-2.622	0.0841	1.6253	4.628	2.0043
1	110	-0.6272	-0.1787	2.7068	3.241	2.5316
1	111	-1.3228	0.1197	2.2501	3.3958	2.8426
1	112	-1.8268	0.1946	2.5936	3.5033	2.8018
1	113	-2.0383	-0.2948	2.0073	3.9757	2.2456
1	114	-1.7225	0.249	3.8484	3.7615	2.7462
1	115	-1.7524	0.0644	2.3103	3.5872	4.5639
1	116	-1.8377	-0.0248	2.6845	3.4589	2.5277
1	117	-0.8571	0.3642	2.3826	3.6652	2.5705
1	118	-0.8538	0.1571	2.7238	3.0654	3.0012
1	119	-1.4407	-0.0093	2.8814	3.5376	2.6361
1	120	-1.7175	-0.0155	2.3675	3.4754	2.7148
1	121	-1.6091	0.0101	2.253	3.2942	2.4804
1	122	-1.4408	0.1811	2.388	3.3599	3.5806
1	123	-1.9902	-0.2239	3.4745	3.8005	2.6068
1	124	-1.5996	0.319	2.5993	3.4886	3.0803
1	125	-1.8372	0.2801	2.6469	3.6266	3.1218
1	126	-2.2593	-0.247	1.9528	3.3631	2.5756
1	127	-1.4999	-0.5669	1.796	2.7091	2.1417
1	128	-1.9359	-0.5083	1.7328	2.9536	1.9909
1	129	-1.6659	-0.0599	2.4689	3.682	3.0179
1	130	-1.7113	-0.0585	2.2583	5.6358	2.8485
1	131	-1.6241	0.0924	2.35	3.584	2.8085
1	132	-1.8925	0.251	2.4319	3.8515	2.8649
1	133	-1.6568	1.3134	2.2962	3.2351	2.7555
1	134	0.1116	-0.0451	3.5361	3.7511	2.89
1	135	-1.9294	0.0425	2.3204	3.1574	2.9282
1	136	-1.9589	0.0487	2.366	3.7391	2.7499
1	137	-1.7117	-0.0631	2.8032	3.5575	2.7364
1	138	-1.6607	0.3643	2.5834	3.768	2.9155
1	139	-1.9504	1.4911	1.9516	3.2154	2.5707
1	140	-2.8485	-0.886	1.4298	2.6403	1.785
1	141	-1.5519	-0.03	2.3682	3.8547	2.5182
1	142	-1.9733	-0.0423	2.349	3.4617	2.7256
1	143	-1.3989	0.2121	2.4147	3.5746	2.6648
1	144	-1.852	1.6297	2.2764	3.9568	2.5157
1	145	-1.881	0.2382	2.5002	3.2963	2.7738
1	146	-1.742	0.2358	2.3213	3.5973	2.7696
1	147	-1.7647	-0.0492	2.3141	3.614	3.1236
1	148	-1.7473	-0.1143	2.8542	3.3052	2.7098
1	149	-1.887	0.2585	2.5768	3.5751	3.0911
1	150	-2.3359	-0.39	1.7316	3.2576	1.9634
1	151	-1.9231	-0.076	2.2221	3.1391	2.3207
1	152	-1.4254	0.1311	2.4323	3.5822	2.9397
1	153	-0.8479	-0.1827	2.0582	3.1263	2.635
1	154	-2.1035	-0.1988	2.2782	3.1309	2.3753
1	155	-1.7832	0.1538	2.3308	3.8091	2.7872
1	156	-2.1736	-0.0016	3.1797	3.3045	3.0372
1	157	-1.8602	0.016	2.2812	3.8632	2.8656
1	158	-2.0952	-0.3984	1.8744	3.4413	2.3117
1	159	-2.4931	-0.5725	2.3959	3.8847	2.4875
1	160	-2.3117	-0.1894	3.0498	3.006	2.4437
1	161	-1.8603	-0.1452	2.4967	3.3258	2.652
1	162	-1.856	0.3984	2.2639	3.7563	2.712
1	163	-1.7826	0.2791	2.4302	3.5993	2.931
1	164	-2.0114	0.1623	2.1839	3.2367	2.4687
1	165	-1.582	0.0375	2.9921	3.9139	2.8809
1	166	-2.0469	0.3779	2.221	3.5583	2.6152
1	167	-0.5111	0.0692	2.5141	3.3922	2.8715
1	168	-1.6217	-0.0164	2.4479	2.9925	2.5595
1	169	-1.6267	0.0263	2.2985	3.4359	2.606
1	170	-1.6493	0.0461	2.106	3.3084	2.6364
1	171	-1.8579	0.0597	2.7421	3.1765	3.5133
1	172	-3.813	-2.3809	-0.171	1.6758	0.5152
1	173	-1.8858	-0.076	2.2677	3.3999	2.7473
1	174	-2.0596	0.1506	2.128	3.3166	2.5184
1	175	-3.6202	-2.0356	0.55	1.6843	0.7283
1	176	-1.9512	-0.0297	2.573	3.7154	2.9663
1	177	-1.8839	-0.2364	2.0981	3.1764	2.5666
1	178	-2.1883	2.1145	1.262	2.3568	1.7795
1	179	-1.9622	0.0575	2.4276	3.4844	2.6561
1	180	-2.8805	-0.9854	2.0641	2.402	1.6788
1	181	-1.5332	0.0577	2.5495	3.6254	2.8893
1	182	-1.6074	1.1478	2.5238	3.4614	2.7695
1	183	-2.9825	-1.5972	0.7276	1.9327	1.0131
1	184	-1.8128	0.1569	2.4094	3.3751	2.7237
1	185	-2.5082	-0.9066	1.5632	2.3897	2.275
1	186	-2.1418	-0.4731	2.0312	3.0295	2.847
1	187	-1.3077	0.0666	4.2339	3.1294	2.351
1	188	-1.8416	-0.1268	2.4156	3.5407	2.6271
1	189	-1.773	0.1351	2.1844	3.4307	2.8886
1	190	-1.812	0.0363	3.0715	3.5839	2.7496
1	191	-1.8646	0.1055	2.3459	3.8631	2.5471
1	192	-1.9818	0.0438	2.3093	3.4213	2.9594
1	193	-2.0047	0.5105	2.3659	3.3681	2.6164
1	194	-2.1126	-0.0113	2.37	4.0167	2.5916
1	195	-2.6902	-0.7983	1.7416	2.4798	2.2431
1	196	-1.8444	0.1739	3.0192	3.39	2.9338
1	197	-1.7717	0.1443	2.3068	3.4544	2.6892
1	198	-1.8863	-0.2007	2.5077	3.2213	2.5342
1	199	-1.5331	0.1078	2.1773	3.5443	2.2648
1	200	-2.9688	-1.5323	1.0366	3.0754	1.3659
1	201	-1.3306	-0.5835	1.7574	2.6094	1.9659
1	202	-1.7426	0.166	3.0906	3.8129	2.9272
1	203	-1.5528	-0.0834	2.1495	4.0471	2.6088
1	204	-3.6652	-1.7913	0.7807	2.1976	0.6414
1	205	-1.9673	0.1523	2.5188	3.6742	2.6955
1	206	-1.9553	0.2177	3.6845	3.1974	2.649
1	207	-1.9232	-0.0397	2.3784	3.3499	3.1911
1	208	-1.6054	0.7522	2.4629	3.7306	2.7069
1	209	-1.8954	0.0552	4.75	3.3421	2.7726
1	210	-0.7027	0.4121	2.4039	3.7434	3.0199
1	211	-1.7643	0.0882	2.2645	3.858	2.6496
1	212	-1.7461	0.5937	2.3455	3.5379	2.8769
1	213	-1.8158	0.024	2.4245	3.2012	2.5688
1	214	-1.3689	0.1491	2.4945	3.7279	2.8737
1	215	-1.8194	-0.1616	2.5007	3.4992	2.741
1	216	-2.008	-0.4595	2.0772	2.8423	2.3057
1	217	-2.3739	1.405	1.8817	2.9829	2.2096
1	218	-0.7073	0.4204	3.342	3.3279	2.7738
1	219	-1.8496	0.7138	2.5165	3.4271	2.6324
1	220	-2.2627	-0.1742	2.0269	3.1744	2.2999
1	221	-2.0853	0.3276	2.697	3.9101	2.5507
1	222	-2.6459	-0.3138	1.3543	2.548	1.9654
1	223	-1.9515	-0.1586	2.4	3.3077	2.6199
1	224	-2.748	-0.6352	1.439	2.5736	2.1063
1	225	-1.6127	0.0927	2.6522	3.6593	2.6857
1	226	-1.6688	0.0672	2.5161	3.6039	2.825
1	227	-1.784	0.0962	2.6652	5.0594	2.8963
1	228	-1.4057	0.1633	2.3436	3.8638	2.6302
1	229	-2.4115	-0.5747	1.6839	2.9699	2.323
1	230	-1.9913	0.2693	3.4389	3.3503	3.3069
1	231	-1.3755	0.7615	2.5383	4.0789	3.1494
1	232	-1.0674	1.9342	2.422	3.7191	2.6253
1	233	-1.1568	-0.1509	2.0786	3.037	2.667
1	234	-1.9493	-0.1662	2.2606	3.1585	2.3069
1	235	-2.2724	-0.3589	2.163	2.8634	2.1535
1	236	-1.4713	0.1772	2.5654	3.4969	3.7853
1	237	-2.1297	-0.0653	2.0051	3.1626	2.7602
1	238	-1.6087	0.2845	2.7549	3.7285	2.9517
1	239	-1.4944	-0.0824	2.5334	3.5226	2.837
1	240	-1.9155	-0.0539	2.3708	3.5314	2.5787
1	241	-1.6284	0.2968	3.7727	3.4188	2.7554
1	242	-2.1629	-0.2099	1.9916	3.1103	2.4517
1	243	-3.3033	-1.4584	1.4938	2.1368	1.4435
1	244	-4.6459	-2.7765	-0.0402	0.5815	-0.3736
1	245	-2.1824	-0.2599	2.0263	3.0919	2.238
1	246	-2.124	0.01	2.1601	3.7317	2.4684
1	247	-2.946	-0.9726	1.4127	2.4561	1.5272
1	248	-2.6696	-0.9044	1.5456	2.5972	1.8677
1	249	-1.9724	0.2593	2.3521	3.5972	2.6642
1	250	-1.9113	0.0398	2.7887	3.3839	2.8724
1	251	-1.859	1.0325	2.4799	3.4549	2.8047
1	252	-1.9313	-0.1644	2.4388	3.4161	3.2019
1	253	-1.7602	0.0892	2.4595	3.2469	2.7334
1	254	-1.3589	0.6104	2.4604	3.439	2.5203
1	255	-1.7744	0.048	2.1379	3.5362	2.5688
1	256	-1.853	0.289	2.4154	3.3559	2.6522
1	257	-2.0882	0.1095	2.8102	3.3594	2.5777
1	258	-1.6989	0.1529	2.5899	3.4655	3.0347
1	259	-1.6791	0.2211	2.4695	3.3423	2.6117
1	260	-0.5103	0.0714	2.3847	3.3456	2.8496
1	261	-2.0746	-0.3281	1.8839	3.036	3.0073
1	262	-2.2615	0.4881	2.5612	3.3606	3.481
1	263	-1.7658	-0.0077	2.4773	3.5099	2.6802
1	264	-2.8007	-0.2519	1.4397	2.3008	2.2509
1	265	-3.0104	0.6407	1.497	2.8964	2.0614
1	266	-2.114	0.031	2.1726	3.0824	2.9721
1	267	-1.0177	0.0462	2.7264	3.4838	2.5834
1	268	-1.6229	0.476	3.0233	3.6145	3.8426
1	269	-1.6067	0.3698	2.9337	4.0904	3.9444
1	270	-1.7181	0.279	2.5197	3.3898	2.9617
1	271	-1.9068	-0.0108	2.5148	3.2574	2.5374
1	272	-1.976	0.1015	2.641	3.1752	2.891
1	273	-1.783	-0.0263	2.2736	3.5654	2.5826
1	274	-2.2867	-0.4032	2.1938	3.3697	2.1129
1	275	-2.2401	0.1813	2.2437	3.2355	2.6514
1	276	-2.0239	-0.1224	1.9428	3.3476	2.4886
1	277	-1.8637	1.0681	2.7657	4.5423	2.6045
1	278	-1.7001	0.1016	2.314	3.6583	2.7394
1	279	-1.776	0.2614	2.3827	3.8147	2.9299
1	280	-1.7756	0.0431	2.8161	3.4248	2.6535
1	281	-2.4053	-0.1688	3.1282	3.0648	2.9104
1	282	-1.8662	0.3048	3.9267	3.3382	3.0356
1	283	-1.8679	0.3966	2.2803	3.1901	2.5099
1	284	-1.9526	0.004	2.9846	3.3932	2.6575
1	285	-2.3128	-0.4816	2.1354	2.8601	2.5735
1	286	-1.827	-0.0106	2.9945	3.3683	2.4428
1	287	-1.7743	-0.1441	2.5173	3.5322	3.0563
1	288	-1.4102	-0.0533	2.717	3.4394	2.7575
1	289	-2.6949	-0.9969	1.3625	2.4469	1.7702
1	290	-2.1692	0.0867	2.4503	3.1933	2.5853
1	291	-2.1808	1.0916	2.2662	3.2079	2.5751
1	292	-2.8335	-0.8724	1.7562	2.5515	2.1655
1	293	-0.6571	0.0361	2.27	3.3794	2.6618
1	294	-1.9484	0.5885	2.9423	3.289	2.709
1	295	-1.6228	0.1401	3.0138	3.6001	2.8917
1	296	-1.6917	0.5097	2.5417	3.4871	2.7916
1	297	-1.7985	0.1773	2.4374	3.7062	2.7549
1	298	-1.9403	0.1111	2.3675	3.32	3.7395
1	299	-1.9063	0.2852	2.3177	4.0217	3.4311
1	300	-2.5066	-0.5391	1.7915	3.0061	2.0704
