# Supplementary material for: An improved grey wolf optimization algorithm for 3-D UWB indoor positioning
Source: PLoS One. 2026 Jun 18;21(6):e0352111. doi: 10.1371/journal.pone.0352111 (PMC13278456; doi:10.1371/journal.pone.0352111)
Supplement: S1 Data — (ZIP) [file pone.0352111.s001.zip › data/data10.xlsx]

## Sheet: Sheet1
标签ID	样本序号	TDOA21(m)	TDOA31(m)	TDOA41(m)	TDOA51(m)	TDOA61(m)
10	1	0.2267	0.3968	-1.0743	-0.464	0.0962
10	2	-0.0742	0.3936	-1.4645	-0.701	-0.1993
10	3	-0.0468	-0.2914	-1.5257	-0.8909	-0.0979
10	4	-0.2783	-0.5432	-0.7361	-0.6117	-0.0918
10	5	0.131	-0.5632	-1.2683	-0.7234	-0.122
10	6	-0.0126	-0.2509	-1.6478	-0.6416	-0.2675
10	7	0.5862	-0.3229	-1.3489	-0.4402	0.2176
10	8	-0.0187	-0.5738	-1.7194	-0.8745	0.0926
10	9	0.3982	-0.347	-1.1815	-0.3864	0.291
10	10	0.0467	-0.554	-1.6585	-0.558	1.1926
10	11	0.1545	-0.3833	-1.4082	-0.5976	-0.2064
10	12	-0.0036	-0.3688	-1.4669	-0.7398	-0.0708
10	13	-0.1417	-0.8997	-1.5623	-1.1292	-0.2564
10	14	-0.2601	-0.7158	-1.7507	-0.3075	-0.2882
10	15	-0.0608	-0.755	-1.7274	-1.1133	-0.4208
10	16	0.4009	0.0369	-1.0099	-0.249	0.2895
10	17	0.1202	-0.5703	-1.4814	-0.7442	0.0501
10	18	-0.1306	-0.3942	-1.5005	-0.9858	-0.3901
10	19	0.998	-1.9116	-2.5139	-1.8373	-1.3686
10	20	-0.6241	-1.0734	-1.584	-1.4013	-0.7446
10	21	-0.1118	-0.8472	-1.4816	-0.7782	0.2696
10	22	0.1476	-0.3028	-1.4608	-0.7541	-0.0007
10	23	-0.3082	-0.0283	-1.8962	-1.0157	-0.2009
10	24	-0.2157	-0.5245	-1.7149	-0.896	-0.4034
10	25	0.2023	-0.6726	-1.4219	-0.6393	-0.0578
10	26	1.5862	-0.7406	-1.4959	-0.5531	-0.176
10	27	-0.1047	-0.1598	-1.3654	-0.7224	-0.1542
10	28	0.0374	-0.4521	-1.4528	-0.801	-0.0498
10	29	0.7014	-0.6349	-1.3608	-0.8545	0.066
10	30	0.6971	-0.3888	-1.346	-0.6965	0.2096
10	31	0.1503	-0.432	-1.546	-0.7719	-0.1725
10	32	-0.0289	-0.3509	-1.4452	0.3603	0.1717
10	33	0.9612	-0.3647	-1.1005	-0.4485	-0.2952
10	34	0.0792	-0.8302	-1.7226	-0.5927	-0.2003
10	35	0.5662	-0.4133	-0.1867	-0.5467	0.2845
10	36	-0.1376	-0.5064	-1.5729	-0.7276	-0.2227
10	37	-0.112	-0.3423	-1.4465	0.4372	0.1426
10	38	-0.03	-0.6757	-1.7668	-0.8158	0.5481
10	39	-1.8423	-2.53	-3.5263	-2.2141	-1.9042
10	40	-0.0501	-0.6299	-1.4487	-0.4228	0.1181
10	41	-0.441	-0.9556	-1.8589	-1.0963	0.1538
10	42	0.7954	0.3478	-0.8146	-0.4567	-0.2025
10	43	0.2633	0.0063	-1.373	-0.4418	-0.0396
10	44	0.1303	1.0699	-1.4402	-0.4321	0.7033
10	45	-0.018	-0.5256	-1.3632	-0.5245	-0.1377
10	46	-0.0977	-0.3688	-1.2916	-0.4931	-0.0084
10	47	0.0038	0.976	-1.8424	-0.3526	0.3021
10	48	0.1373	-0.3408	-0.0219	-0.1835	0.7502
10	49	0.4107	-0.2486	-0.6165	-0.3158	0.1444
10	50	1.2612	-0.3907	-1.3451	-0.844	0.4159
10	51	0.5275	-0.3952	-1.1477	-0.7299	-0.1969
10	52	2.0167	-0.4752	-1.2056	-0.6771	0.8397
10	53	-0.3123	-0.7485	-1.7902	-1.0572	-0.1997
10	54	-0.5676	-1.0588	-2.2845	-1.3624	-0.576
10	55	0.0319	-0.2272	-1.209	-0.6151	0.4988
10	56	-0.1469	-1.2215	-2.0472	-1.5055	-0.7753
10	57	-0.2834	0.1603	-1.3355	-0.9474	-0.0445
10	58	-0.3348	-0.788	-1.8318	-1.2107	-0.2926
10	59	-0.2419	-0.9354	-1.8682	-1.2753	-0.461
10	60	0.1354	-0.4122	-1.3931	-0.5264	0.1914
10	61	0.0435	0.2189	-1.3583	-0.8082	0.1471
10	62	-0.1048	-0.5278	-0.6888	-0.7586	-0.1453
10	63	0.1205	-0.6018	-1.4755	-0.485	0.0254
10	64	0.1679	-0.4625	-1.2783	-0.3152	0.3699
10	65	-0.017	-0.5266	-1.5479	-0.6724	0.1046
10	66	-0.1837	-0.4529	-1.4735	-0.7438	-0.1551
10	67	0.6564	-0.6157	-1.4412	-0.627	-0.0837
10	68	0.0358	-0.5388	-1.321	-0.7401	0.2876
10	69	-0.4908	-1.0121	-1.8743	-1.2101	1.2106
10	70	0.3233	-0.3964	-1.4461	0.3298	0.0364
10	71	-1.5348	-1.8599	-3.0082	-1.6814	-1.5852
10	72	-0.337	-0.6125	-1.568	-0.8266	-0.1543
10	73	-0.3424	-0.4141	-1.7664	-0.9042	-0.0307
10	74	-0.3246	-0.574	-1.5389	-0.8496	-0.154
10	75	-0.3995	0.0663	-1.9063	-1.1594	-0.3285
10	76	0.164	-1.1974	-2.3107	-0.6015	-0.6808
10	77	0.1704	0.4712	-1.0553	-0.6197	0.337
10	78	-0.0147	-0.6078	-1.2989	-0.769	-0.1057
10	79	-0.153	0.3574	-1.6385	-0.7524	1.6111
10	80	-0.0369	-0.4453	-1.5886	-0.1997	-0.0798
10	81	-0.2943	-0.7334	-1.9266	-0.9141	0.2409
10	82	0.1064	0.0747	-0.8729	-0.4743	0.4445
10	83	0.0977	-0.4651	-1.5104	-0.4286	-0.24
10	84	0.1988	-0.5679	-1.2768	-0.4492	0.1528
10	85	-1.0177	-1.6402	-2.6092	-1.7984	-1.2771
10	86	0.0279	-0.4236	-1.4282	-0.8154	-0.1191
10	87	0.0873	-0.5052	-1.4976	-0.6673	-0.2839
10	88	-0.0328	-0.4014	-1.5589	-0.7735	-0.2239
10	89	-0.4187	-0.8721	-2.0244	-0.9814	-0.5341
10	90	2.9432	-0.5669	-1.5949	-0.516	0.2306
10	91	-0.1624	-0.4976	-1.749	-0.793	-0.1074
10	92	0.0439	-0.499	-1.5067	-1.0486	-0.0108
10	93	-0.3108	-0.679	-0.7891	-0.0023	-0.2467
10	94	-0.2114	-0.4356	-1.2051	-0.5792	-0.1911
10	95	0.2033	0.3783	-1.2895	-0.632	0.1805
10	96	-0.6622	-1.0952	-2.2721	-1.2309	-0.6251
10	97	-0.3354	-0.8916	-1.8555	-0.8659	-0.3303
10	98	-0.0209	-0.621	-1.7672	-0.94	-0.3762
10	99	-0.2973	-0.7798	-1.9619	-1.0015	-0.3418
10	100	0.2557	-0.3676	-1.5509	-0.9097	-0.2096
10	101	-0.1769	-0.4773	-1.7213	-0.7748	-0.2361
10	102	-0.0275	-0.0645	0.0086	0.4195	0.9279
10	103	0.0603	-0.3428	-1.5407	-0.6379	-0.0052
10	104	-0.7855	-0.9319	-2.1844	-1.4466	-0.7872
10	105	-0.1034	-0.4295	-1.522	-0.6665	0.1446
10	106	0.0149	0.2716	-1.6503	-0.4343	0.5102
10	107	-0.2095	-0.8525	-1.9218	-1.0767	-0.4452
10	108	0.0187	-0.4863	-1.6939	-0.46	0.0079
10	109	-0.0326	-0.8539	-1.5992	-0.8782	-0.2519
10	110	0.124	-0.664	-1.5164	-0.6086	0.468
10	111	-0.563	-1.0144	-1.9852	-1.2527	-0.5522
10	112	0.0052	-0.6914	-1.7075	-1.17	-0.2443
10	113	-0.4734	-0.7663	-1.7555	-1.2829	-0.5717
10	114	0.3555	-0.0615	-1.4754	-0.759	0.3467
10	115	-0.0017	-0.5008	-1.6238	-0.703	-0.3773
10	116	-1.4182	-2.1093	-3.1008	-2.3419	-1.8538
10	117	-0.2369	-0.6182	-1.4923	0.9762	-0.2011
10	118	-0.2241	-0.6338	-1.6051	-0.942	-0.1594
10	119	-0.5458	-1.241	-2.2041	-1.2796	-0.7285
10	120	-0.1397	0.1833	-1.675	-0.7518	0.9562
10	121	1.0861	-0.2594	-1.7452	-1.1323	-0.5182
10	122	0.3501	0.0169	-1.1151	-0.4103	0.1888
10	123	1.1456	-0.3745	-1.3359	-0.3656	0.6237
10	124	0.1638	0.8535	-1.6901	-0.8302	-0.231
10	125	-0.3348	-0.8913	-1.6407	-1.2387	-0.2551
10	126	0.61	0.2556	-1.7905	-0.6463	-0.2646
10	127	0.0145	-0.4731	-1.3893	-0.6591	-0.2175
10	128	-0.6233	0.4446	-1.8909	-1.1499	-0.4947
10	129	-0.0407	-0.4522	-1.3927	-0.3894	0.1069
10	130	0.8005	0.3574	-1.5432	-0.692	0.3024
10	131	0.0445	-0.5198	-1.6811	-0.8287	-0.0698
10	132	0.7763	-0.7979	-1.9629	-0.2499	-0.4775
10	133	-0.65	-0.8017	-1.9655	-1.2849	-0.5691
10	134	-0.0059	0.7001	-1.5048	-0.8056	0.0962
10	135	-0.057	-0.2858	-1.787	-0.3852	-0.1578
10	136	0.022	-0.2821	-1.2961	-0.6333	0.1676
10	137	-0.1413	-0.4661	-0.9389	-0.5948	-0.0111
10	138	1.9742	-0.5766	-1.5434	0.1586	0.0127
10	139	0.4215	-0.3358	-1.4642	-0.8213	-0.0246
10	140	0.34	-0.4626	-1.4693	-0.4073	0.2548
10	141	-0.3468	0.5578	-1.8024	-0.7424	0.2989
10	142	0.1362	-0.6951	-1.507	-0.6926	-0.0215
10	143	0.1435	-0.3729	-1.2832	-0.7925	0.2669
10	144	0.176	-0.52	-1.4225	-0.7997	0.0179
10	145	-0.294	-0.5864	-1.3149	-0.8506	0.0111
10	146	0.1428	-0.5201	-1.5145	-0.6531	0.0725
10	147	-0.2159	-0.3707	-1.5319	-0.8037	1.2801
10	148	-0.0528	-0.7105	-1.8289	-0.9303	0.1158
10	149	4.1003	-0.6009	-1.4409	-0.4716	0.148
10	150	-0.4838	-0.9939	-1.9305	-1.1956	-0.7972
10	151	0.1706	-0.4316	-1.636	-0.6702	0.0888
10	152	-1.9629	-2.6275	-3.6055	-2.7669	-2.359
10	153	-0.0018	-0.4689	-1.047	-0.667	-0.1392
10	154	-0.0839	-1.1673	-2.1692	-1.2654	2.0071
10	155	-0.0425	-0.5872	-1.818	-0.9482	-0.1596
10	156	-0.117	0.7178	-1.5529	0.8813	-0.1233
10	157	0.0075	-0.9153	-1.523	-0.7834	-0.3874
10	158	0.9074	-0.0963	-1.3572	-0.76	0.0651
10	159	0.6587	0.1807	-1.2317	-0.6439	-0.096
10	160	-0.0009	-0.6286	-1.8519	0.7518	0.3245
10	161	-0.2011	0.3733	-1.6984	0.1185	-0.2397
10	162	0.3625	-0.4279	-0.6789	-0.5619	0.0571
10	163	0.2112	-0.682	-1.4935	-0.807	0.4816
10	164	-0.1762	-0.6944	-1.6985	-0.9891	-0.0907
10	165	-0.0842	-0.502	-1.7134	-0.5467	-0.2133
10	166	-0.3391	-0.6112	-1.7811	-1.1086	-0.0331
10	167	0.1491	-0.3929	-1.2307	-0.5278	0.2388
10	168	0.1084	-0.0338	-1.4384	-0.6915	-0.1645
10	169	-0.1545	0.6611	-1.4475	-0.7457	0.6913
10	170	-0.0157	-0.4282	-1.4285	-0.3521	0.0999
10	171	0.2927	0.8797	-1.3054	-0.7647	0.3577
10	172	0.006	-0.3661	-1.5458	-0.5609	0.0798
10	173	0.1093	-0.4216	-1.3618	-0.5071	0.4803
10	174	0.0557	-0.5751	-1.2943	-0.6183	-0.0535
10	175	-0.2781	-0.7276	-2.0594	-0.9385	-0.2148
10	176	1.755	-0.1232	-1.0382	-0.1719	0.3821
10	177	-0.6139	-1.045	-1.9726	-0.7509	-0.8146
10	178	-1.4484	-1.8506	-2.7631	-2.1563	-1.3316
10	179	0.1254	0.4235	-1.3244	0.287	-0.1753
10	180	0.242	-0.4817	-1.4999	-0.8465	-0.1684
10	181	-0.4761	-0.8994	-1.9374	-1.1938	-0.3925
10	182	-0.1602	-0.2981	-1.5366	-0.7405	1.4011
10	183	0.3088	-0.445	-1.3715	-0.5939	-0.094
10	184	0.1409	-0.4236	-1.4123	-0.5255	0.4538
10	185	-1.3448	-1.8781	-2.5691	-1.3365	-0.8562
10	186	-1.0198	-1.5144	-2.745	-1.5856	-1.2653
10	187	0.2514	0.7172	-1.5669	-0.5285	-0.0322
10	188	0.0038	-0.562	-1.6974	-0.8662	-0.2368
10	189	0.0743	-0.3852	-1.4844	-0.4989	-0.1113
10	190	-0.4474	0.1323	-1.7889	-0.8027	-0.3196
10	191	-0.0491	-0.545	-1.6148	-0.4193	-0.0003
10	192	-0.0359	-0.6678	-1.6031	-0.9595	-0.5526
10	193	-0.5055	-1.2992	-2.4783	-1.4503	-0.9274
10	194	-0.0345	-0.5337	-1.5078	-0.6282	0.2644
10	195	-0.1772	-0.478	-1.0982	-0.5253	0.0718
10	196	0.0763	-0.5173	-1.2297	-0.6292	0.0652
10	197	0.337	-0.579	-0.4693	-0.7752	-0.0466
10	198	-0.2816	0.1206	-1.6993	-0.7906	-0.1192
10	199	-0.0383	0.7695	-1.425	-0.6528	0.0995
10	200	-0.2135	-0.7713	-1.0659	-1.1972	-0.4779
10	201	0.0455	-0.412	-1.4362	-0.4539	-0.1302
10	202	-0.0391	-0.1977	-0.9675	-0.8475	0.236
10	203	0.2618	-0.502	-1.3588	-0.4098	0.1772
10	204	0.395	-0.2712	-1.5401	0.9797	0.0945
10	205	0.4539	0.2574	-1.256	-0.8736	-0.2009
10	206	0.0559	-0.6013	-1.7018	-0.7268	-0.0539
10	207	-0.2123	-0.7064	-1.3267	-0.7741	-0.1426
10	208	0.0448	-0.5442	-1.4158	-0.7702	-0.2647
10	209	0.4702	-0.5347	-1.1667	-0.6457	-0.027
10	210	0.2237	-0.1914	-1.622	-0.5065	0.0054
10	211	0.0379	-0.7231	-1.574	-0.942	0.3568
10	212	0.1573	-0.8695	-1.4354	-0.2004	-0.0688
10	213	-0.0088	-0.4961	-1.6892	-0.802	0.1322
10	214	-0.4856	-1.3751	-2.0721	-1.3188	-0.4427
10	215	0.2279	-0.4687	-1.5898	-0.0257	-0.1296
10	216	0.0376	0.2744	-1.6031	-0.5229	0.0962
10	217	0.03	-0.5487	-1.6613	-0.9438	0.4563
10	218	-0.1621	-0.7041	-1.5245	-0.6129	0.0319
10	219	-0.1565	0.0961	-1.1065	-0.4242	0.0978
10	220	-0.2215	-0.7831	-1.4269	-0.8088	-0.3708
10	221	0.0779	0.0007	-0.3792	-0.4047	0.3345
10	222	0.2565	-0.8348	-1.7844	-0.7304	-0.2735
10	223	-0.1924	-0.5131	-1.4549	-0.9827	0.1294
10	224	0.339	-0.4411	-1.7811	-0.7658	0.2225
10	225	0.664	-0.1629	-1.1343	-0.3209	0.287
10	226	-0.1424	-0.6031	-1.6023	-0.8012	0.463
10	227	0.0224	-0.287	-1.4563	-0.7857	-0.1034
10	228	0.0324	-0.3299	-0.725	-0.7019	-0.1399
10	229	-0.4872	-0.0958	-1.4874	-1.1418	0.144
10	230	0.05	-0.4399	-1.3356	-0.2707	0.0902
10	231	-0.1641	-0.8049	-1.6681	-0.1489	0.0222
10	232	0.9277	-0.0619	-1.3319	-0.4418	0.4496
10	233	-0.0523	-0.5246	-1.4203	-0.7352	-0.2244
10	234	-0.8999	-1.4551	-2.1563	-1.7788	-1.1359
10	235	0.637	0.3786	-1.6429	-0.9317	-0.1317
10	236	0.0519	-0.3808	-1.4245	-0.5254	0.0838
10	237	-0.8453	-1.187	-2.1814	-1.0812	-0.8495
10	238	0.3254	0.2742	-1.2601	-0.3997	0.2168
10	239	0.1684	-0.2961	-1.341	-0.5456	0.2796
10	240	-0.6637	-1.311	-2.1479	-1.5729	-0.4647
10	241	0.2266	-0.3756	-1.4007	-0.6104	0.1009
10	242	0.0032	-0.8023	-1.4414	-0.685	-0.4217
10	243	-0.2957	-0.7785	-0.6883	-0.7577	-0.2791
10	244	0.1538	0.2728	-1.3039	-0.1941	1.34
10	245	0.1819	-0.4718	-1.5634	-0.1426	-0.2091
10	246	0.1797	-0.1003	-1.2342	-0.4798	0.4999
10	247	0.0123	-0.4962	-1.6183	-0.5803	-0.2813
10	248	0.2975	-0.4195	-1.4532	-0.6789	-0.093
10	249	0.4075	-0.7876	-1.7029	-0.7361	0.5618
10	250	0.3433	-0.4554	-1.4486	-0.6	0.087
10	251	-0.0295	-0.5082	-1.0944	-0.7435	-0.2964
10	252	-0.0871	-0.47	-1.5802	-0.6157	0.0211
10	253	-0.5042	-0.9418	-1.5958	-0.5678	-0.1088
10	254	0.1527	-0.5006	-1.4385	-0.841	0.0891
10	255	0.4611	-0.2735	-1.0127	0.9013	-0.0431
10	256	0.002	-0.6173	-1.1749	-0.3292	-0.2263
10	257	-0.1142	0.1036	-1.4352	-0.5903	-0.0482
10	258	-0.3825	-1.5449	-2.616	-1.5624	-1.2893
10	259	0.0189	-0.152	-1.702	-0.0022	0.1291
10	260	-0.4553	-0.8823	-2.0644	-1.3225	-0.4617
10	261	0.217	-0.4855	-1.2988	-0.7114	-0.2052
10	262	0.1528	0.2443	-1.0329	-0.4742	0.1124
10	263	-1.376	-0.575	-2.9397	-2.041	-1.4846
10	264	-2.039	-3.0049	-3.9706	-2.8559	-2.3087
10	265	0.0875	-0.5513	-1.6666	-0.8678	0.0092
10	266	0.0807	-0.1721	-1.1694	-0.4999	0.0873
10	267	0.0314	-0.6474	-1.5867	-0.7978	0.3385
10	268	-0.0879	0.29	-1.3253	-0.7246	0.1745
10	269	-0.4781	-0.9513	-2.1768	-1.1426	-0.1234
10	270	-0.4025	-0.8933	-1.4049	-1.12	-0.593
10	271	0.2413	-0.3646	-1.4088	-0.2964	0.1007
10	272	0.0612	-0.7812	-1.7928	-0.9267	-0.4112
10	273	-0.1183	-0.5776	-1.4941	-0.5538	-0.1679
10	274	-0.0416	-0.5112	-1.3886	-0.7728	-0.0674
10	275	0.1066	0.5642	-0.8625	-0.6934	-0.0615
10	276	-0.0308	-0.7961	-0.6519	0.1697	0.1468
10	277	0.4496	-0.3836	-1.3547	1.0071	-0.015
10	278	-0.1076	-0.3165	-0.9729	-0.6711	0.1647
10	279	0.1443	-0.5517	-1.2612	2.1339	-0.2297
10	280	-0.7181	-1.2855	-2.1373	-1.4914	-0.7864
10	281	0.1351	0.1418	-1.1843	-0.7104	-0.0779
10	282	0.0207	-0.3233	-1.1216	-0.6185	-0.1781
10	283	-0.1698	-0.6942	-0.6446	-0.8748	-0.57
10	284	-1.0005	-1.3939	-2.6175	-1.663	-1.1636
10	285	0.0818	-0.3484	-1.4371	-0.7098	-0.2094
10	286	-0.6525	-1.0378	-1.8394	-1.4486	-0.5806
10	287	0.0022	-0.3388	-1.2805	-0.5749	0.2746
10	288	0.0519	-0.6751	-1.3831	-0.6373	-0.3394
10	289	-0.6309	-1.9228	-2.9503	-1.5094	-1.6257
10	290	-1.6196	-1.4062	-2.2553	-2.3485	-1.6777
10	291	1.0716	-0.4528	-1.4767	-0.5151	-0.0387
10	292	1.3226	-0.4393	-1.4317	-0.2602	-0.0155
10	293	-0.2479	-0.6177	-1.6655	-1.0131	0.1609
10	294	0.0876	-0.2494	-1.403	-0.5417	0.1107
10	295	-0.1261	1.2761	-1.5198	-1.0573	1.234
10	296	0.1657	-0.5504	-1.6188	-1.0194	0.9319
10	297	-0.0418	-0.4172	-0.9036	0.2185	0.3623
10	298	0.0611	-0.6087	-1.4391	-0.3212	0.127
10	299	-0.019	-0.6259	-1.4072	-0.8031	0.0568
10	300	0.5604	-0.4463	-1.5482	-0.8023	-0.0893
