# Supplementary material for: An improved grey wolf optimization algorithm for 3-D UWB indoor positioning
Source: PLoS One. 2026 Jun 18;21(6):e0352111. doi: 10.1371/journal.pone.0352111 (PMC13278456; doi:10.1371/journal.pone.0352111)
Supplement: S1 Data — (ZIP) [file pone.0352111.s001.zip › data/data11.xlsx]

## Sheet: Sheet1
标签ID	样本序号	TDOA21(m)	TDOA31(m)	TDOA41(m)	TDOA51(m)	TDOA61(m)
11	1	1.7015	2.2253	0.7208	-1.2557	-1.817
11	2	1.6274	2.192	0.9784	-1.0947	-1.6891
11	3	1.4464	1.8913	0.1994	-1.2678	-1.9792
11	4	1.7046	2.0836	0.5695	-0.9975	-1.9039
11	5	1.6247	2.5544	0.5709	-1.4696	-1.8954
11	6	1.5471	3.6784	0.3491	-1.2454	-1.9602
11	7	1.8191	2.7003	0.6065	-0.0803	-1.819
11	8	1.8334	2.1838	0.2881	1.2968	-1.877
11	9	2.065	2.2446	1.0243	-0.7065	-1.5458
11	10	2.1823	2.1474	0.2871	-1.1305	-1.7823
11	11	1.7218	1.484	-0.2374	-1.6822	-2.5354
11	12	1.842	2.3691	0.5844	0.7915	-1.6062
11	13	1.2776	1.4685	0.5123	-1.6405	-2.0522
11	14	1.577	2.5211	0.0155	-1.4144	-1.8651
11	15	1.7734	2.023	0.6222	-1.4356	-0.9853
11	16	1.6554	2.3203	0.4255	-1.0097	-1.7001
11	17	1.1208	2.8513	0.1731	-1.4545	-2.059
11	18	2.0972	2.4552	0.6876	0.1153	-1.6293
11	19	2.1495	1.9441	0.4648	-0.8855	-1.6339
11	20	1.7659	3.0088	0.5596	0.0768	-1.6218
11	21	1.7066	2.1349	0.2432	-1.1208	-1.9127
11	22	1.6361	2.9326	0.5884	-0.654	-1.8443
11	23	2.9119	2.2396	0.6944	-1.2083	-1.2847
11	24	1.9756	2.2815	0.5965	-0.8664	-0.5178
11	25	0.6024	0.6714	-2.3149	-3.906	-4.6006
11	26	2.1687	2.1875	0.8039	-0.8314	-1.6527
11	27	0.7154	0.7088	-0.8441	-2.5288	-3.0573
11	28	1.6401	2.471	0.768	-0.7525	-1.303
11	29	1.7325	2.2559	2.29	-0.9136	-1.6763
11	30	1.9315	2.0335	0.7177	-1.3467	-0.9843
11	31	1.6786	2.117	0.6234	-1.2906	-1.8741
11	32	2.5221	2.3789	0.7292	-1.0434	-1.1938
11	33	1.9902	2.6677	0.7178	-0.9543	-1.761
11	34	1.5611	1.6243	0.42	-1.2647	-1.8908
11	35	1.7446	2.0924	0.6946	-1.0268	-1.7112
11	36	1.3643	1.8098	0.4678	-1.1869	-1.3223
11	37	1.8851	2.153	1.1056	-0.8766	-1.6246
11	38	2.1115	2.3014	0.6452	-0.9986	-1.3392
11	39	1.9036	2.2221	1.0114	-0.7164	-1.8649
11	40	1.6047	2.1153	0.441	-1.1204	-1.7114
11	41	1.5544	1.7915	1.0894	-1.1879	-1.3354
11	42	3.4216	2.0729	0.6717	-1.0923	-1.7637
11	43	1.5737	2.1748	0.4738	-1.0149	-1.9243
11	44	2.0369	2.355	0.3241	-1.0768	-1.8027
11	45	1.7837	3.2627	1.0073	1.382	-1.7868
11	46	1.6161	1.9631	0.5959	-0.5149	-1.93
11	47	1.6577	2.0808	0.5133	-0.9126	-1.5213
11	48	1.6338	2.1701	0.2078	-1.4503	-1.9206
11	49	1.7414	2.2023	0.5286	-1.2218	-1.394
11	50	2.5414	1.8606	-0.0697	-1.3077	-2.3712
11	51	1.412	2.1117	0.4037	-1.2115	-2.1786
11	52	1.7199	2.3885	0.2994	-1.3243	-2.0847
11	53	1.7209	1.7499	0.4196	-1.3758	-1.8842
11	54	2.3931	3.2315	0.6385	-0.8401	-1.6031
11	55	1.6329	1.8405	0.5662	-1.0778	-1.8063
11	56	1.7174	2.2085	0.5483	-0.1888	-1.6306
11	57	1.4281	1.7892	1.7339	-1.1656	-1.9814
11	58	1.8569	2.2076	0.848	-1.1385	-1.7615
11	59	2.6653	2.033	2.0315	-1.0731	-1.7281
11	60	1.6941	3.3466	0.5931	-1.1767	-1.8694
11	61	0.766	1.4305	-0.6536	-1.767	-2.6313
11	62	1.697	2.2048	1.0601	-1.1424	-1.7185
11	63	1.7401	2.1576	0.4015	-1.0351	-1.9914
11	64	1.8276	4.168	0.7787	0.3771	-1.7246
11	65	1.6309	2.0974	0.5966	-1.0263	-1.6002
11	66	1.3128	1.6847	0.3707	-1.3754	-2.1993
11	67	1.8921	3.301	0.4791	-1.4676	-1.3623
11	68	1.6208	1.9103	0.3396	-0.9102	-1.2487
11	69	1.7009	2.3222	0.3548	-1.5826	-2.1951
11	70	2.0564	1.9781	0.6336	-1.0718	-1.708
11	71	1.7081	2.375	0.9654	-0.8534	-1.7443
11	72	-0.721	-0.3139	-1.4889	-3.6676	-4.2656
11	73	1.4048	2.3656	-0.032	-1.6379	-2.3656
11	74	1.9299	2.1179	0.0352	-1.229	-1.8348
11	75	2.157	1.9948	0.4309	-1.1707	-1.6878
11	76	1.7748	2.1252	0.886	-0.991	-1.9286
11	77	1.6651	1.9265	0.278	-1.3762	-1.7717
11	78	0.9449	1.5143	-0.3152	-1.8147	-2.4456
11	79	1.009	1.2378	0.6517	-2.0358	-1.7446
11	80	1.3468	1.5702	-0.1996	-1.6457	-2.152
11	81	1.8526	2.6113	1.2227	-1.0797	-1.7165
11	82	1.8748	2.7921	0.5653	-1.0319	-1.5937
11	83	1.3873	1.9226	0.1049	-1.1606	-2.117
11	84	1.6602	2.2812	0.6594	-1.209	-1.7016
11	85	1.7242	2.2539	0.3179	-0.9484	-1.774
11	86	1.5478	1.587	-0.1049	-0.8675	0.0739
11	87	1.6208	1.9161	-0.0205	-1.1484	-1.3687
11	88	2.0931	2.4224	1.0847	-1.2908	-1.449
11	89	1.7615	2.0453	0.4243	-1.2291	-1.8237
11	90	1.7646	2.0917	0.3212	-0.9706	-1.8278
11	91	2.3606	2.1428	0.4326	-1.0416	-1.7138
11	92	1.5572	1.9887	0.355	-1.228	-1.925
11	93	1.6487	2.0042	0.4557	-1.3069	-1.9624
11	94	2.2903	1.9522	0.1124	-1.4236	-1.9492
11	95	0.7265	1.1984	-0.4646	-2.1343	-2.3639
11	96	1.4449	1.8841	0.1101	-1.0065	-1.7626
11	97	1.321	2.1841	0.4775	-1.2723	-2.07
11	98	1.4173	1.6687	-0.0536	-1.4906	-1.921
11	99	1.5607	2.166	0.4477	-1.0965	-1.944
11	100	1.9314	2.6416	0.5747	-1.0323	-1.7289
11	101	-0.3733	0.5734	-1.5399	-3.4524	-3.9414
11	102	2.2923	2.1823	0.5148	-1.0389	-1.2616
11	103	1.5553	1.8734	0.3167	-1.3802	-2.0161
11	104	1.8551	2.1879	0.4546	-0.7792	-1.7426
11	105	1.83	1.9846	0.7295	-0.9054	-1.6682
11	106	2.0566	3.5618	1.2305	-1.1794	-1.255
11	107	1.5845	2.0856	0.6824	-0.5645	-1.8193
11	108	2.4554	2.5567	1.2486	-1.0323	-1.8464
11	109	2.3679	2.0512	0.2685	-1.3067	-1.5746
11	110	1.589	1.8716	0.4075	-1.122	-1.767
11	111	1.6159	2.0528	1.0014	-1.3795	-1.7918
11	112	1.7891	2.1952	1.2748	-1.1846	-1.8837
11	113	1.5244	2.1323	0.53	-0.767	-1.5497
11	114	1.6985	2.0821	0.4239	-1.0063	-1.566
11	115	1.6832	1.8721	0.5028	-1.5364	-1.56
11	116	1.7598	2.0104	0.1915	-0.9457	-1.9855
11	117	1.6116	2.1637	0.5216	-1.3082	-1.9083
11	118	1.4318	2.0201	0.8481	-1.3744	-1.8983
11	119	2.1066	2.3298	1.5232	-0.8736	-1.335
11	120	1.3425	2.0244	0.662	-1.1819	-2.1324
11	121	1.6473	2.0306	0.1037	-1.0883	-2.0242
11	122	2.0939	1.7831	0.314	-1.3188	-2.2313
11	123	0.4159	1.4325	-0.633	-2.3392	-3.3194
11	124	1.2153	1.895	0.4858	-1.5411	-2.1433
11	125	1.8173	2.0482	0.3429	-1.1046	-2.0857
11	126	1.8421	2.1618	0.6087	-1.2131	-1.5721
11	127	1.6492	1.9162	0.5448	-1.4127	-0.9272
11	128	1.585	1.9997	1.2749	-1.2086	-1.7071
11	129	2.096	2.0851	0.4736	-1.2542	-1.7119
11	130	1.8249	2.5782	0.3513	0.1067	-1.6548
11	131	1.7384	2.2339	0.6516	-1.202	-1.8767
11	132	3.3574	1.8914	0.3046	-1.1695	-1.8822
11	133	1.6776	2.3106	0.4566	-0.9375	-1.6302
11	134	1.8292	2.905	0.4595	-1.0706	-1.6757
11	135	1.161	1.4668	-0.1616	-1.3875	-2.379
11	136	1.8085	2.294	0.4432	-0.6739	-1.8837
11	137	1.5578	1.8898	0.2799	-1.2252	-2.1502
11	138	1.3902	1.8451	0.2402	-1.3542	-2.18
11	139	1.5285	2.4757	1.2	-1.4233	-1.374
11	140	1.5178	2.1744	0.3191	-1.3227	-1.3797
11	141	1.6426	2.0052	0.9405	-1.0293	-1.7283
11	142	1.5974	2.216	0.3184	-1.2285	-1.9399
11	143	0.0986	0.5936	-1.1138	-2.7859	-2.543
11	144	1.7337	2.2423	0.6073	-0.6925	-1.6471
11	145	1.9339	2.1393	0.8773	-1.1127	-1.5948
11	146	1.988	1.9239	-0.0567	-1.1596	-1.7227
11	147	1.6753	3.3118	0.1907	-1.1446	-1.7588
11	148	1.6045	1.5054	0.199	-1.4155	-1.8796
11	149	-0.2514	0.3673	-1.2423	-2.6959	-3.4791
11	150	1.5789	2.0077	0.1684	-1.3412	-1.5517
11	151	1.7175	2.3262	0.3253	-1.1471	-1.4761
11	152	1.5026	1.866	0.9301	-1.326	-0.888
11	153	1.7051	2.2683	0.6912	-1.0568	-1.7513
11	154	1.6432	2.0744	1.3802	-0.2556	-1.7738
11	155	1.7542	1.9573	0.7027	-1.4741	-1.9985
11	156	1.6798	3.2061	0.6256	-0.8498	-1.6705
11	157	1.4541	2.6492	0.561	0.154	-1.8702
11	158	1.9968	2.2278	0.6125	-1.2154	-1.6216
11	159	1.7753	2.043	0.2028	-1.1752	-1.989
11	160	3.1763	2.6436	0.5689	-1.1111	-1.5863
11	161	1.8543	2.3859	0.6602	-1.1032	-1.8151
11	162	1.1561	1.5375	0.5465	-1.3555	-2.2589
11	163	1.9313	2.1275	0.2986	-1.2749	-2.0327
11	164	1.8997	2.079	0.5262	-1.1479	-1.8412
11	165	1.7035	1.9713	0.4071	-1.0378	-1.9008
11	166	1.3709	2.1045	0.1955	-1.323	-1.9364
11	167	1.5882	2.49	0.4282	-0.9418	-1.9407
11	168	1.7445	2.1822	0.5242	-1.3023	-1.8148
11	169	1.8389	2.2186	0.6616	-0.4625	-1.4698
11	170	1.967	2.2642	0.6372	-0.727	-1.7619
11	171	1.7161	2.1262	0.3448	-1.1639	-1.8313
11	172	2.4203	2.3609	0.5624	-1.1591	-1.5092
11	173	1.8591	2.4335	0.6264	-1.0353	-1.6217
11	174	1.1695	1.822	0.0118	-1.3464	-0.4804
11	175	2.4724	2.6511	0.4489	-1.2426	-1.865
11	176	1.8646	2.6635	0.3191	-1.0022	-1.651
11	177	1.5922	1.7994	0.3567	0.1922	-1.6223
11	178	1.5987	1.9344	0.2373	-1.0967	-2.0391
11	179	1.5039	1.8957	0.3139	-1.4124	-1.9298
11	180	1.723	2.299	0.0348	-1.2836	-1.9632
11	181	2.5926	2.1753	0.4635	-0.9009	-1.7479
11	182	1.628	1.7086	0.6709	-1.2487	-1.8762
11	183	1.67	1.9793	1.415	-1.0448	-1.517
11	184	2.6281	1.985	0.3901	-0.9727	-1.9028
11	185	0.9522	1.3098	-0.1185	-1.8355	-2.5769
11	186	1.8185	2.0723	0.5206	-1.0404	-1.6663
11	187	1.7297	2.511	0.4558	-1.3081	-1.667
11	188	1.6585	2.0186	0.3931	-1.4206	-1.8987
11	189	1.8853	2.3522	0.7091	-0.8982	-1.6836
11	190	1.5393	2.6338	0.6731	-0.9838	-1.6312
11	191	1.8705	2.1287	0.7053	-1.1524	-1.7661
11	192	1.8042	2.1596	0.4662	-0.5551	-1.7482
11	193	0.5322	0.9328	0.7185	-2.3456	-2.9411
11	194	1.8468	2.0168	0.5391	-1.1847	-2.0502
11	195	1.5569	2.1103	0.4352	-1.2361	-0.9675
11	196	1.7191	2.3484	1.9075	-1.1237	-1.8897
11	197	3.1474	1.4711	0.4348	-0.8921	-2.1263
11	198	2.0112	2.1845	0.545	-0.6018	-1.6757
11	199	0.8195	1.1714	-0.1639	-0.7921	-2.6668
11	200	1.6908	2.1567	0.2971	-1.086	-1.7006
11	201	1.7271	2.0652	0.8022	-1.0942	-1.964
11	202	1.7329	2.6242	0.4327	-1.1626	-1.777
11	203	2.2422	2.3178	1.687	-0.4958	-1.5253
11	204	2.0561	2.6234	0.4047	-1.151	-1.9012
11	205	1.8826	2.3138	0.9428	-1.0669	-1.5979
11	206	1.6147	2.5844	0.9114	-0.4121	-1.8407
11	207	1.6043	2.9205	0.308	-1.4978	-1.6232
11	208	1.3538	1.8353	-0.1104	-1.4229	-2.0019
11	209	1.6715	3.2619	0.7387	0.8391	-1.89
11	210	1.9436	1.9049	1.8148	-1.0017	-1.3999
11	211	2.1687	2.175	0.5263	-0.6838	-1.668
11	212	1.5372	1.9723	0.6809	-1.2045	-1.687
11	213	1.4821	1.8894	0.018	-1.2345	-2.097
11	214	2.2508	1.8176	0.3876	-1.1309	-1.6294
11	215	1.8471	2.1911	0.446	-1.051	-1.9498
11	216	1.834	2.8741	0.504	-1.0957	-1.9504
11	217	1.8984	2.0145	0.6201	-0.9493	-1.4988
11	218	1.7042	2.0193	0.4364	-0.6438	-0.8473
11	219	1.5362	1.9875	0.2824	-1.3737	-1.7403
11	220	1.6581	2.15	0.9295	-0.9844	-1.5012
11	221	1.9794	2.633	0.3591	-0.955	-1.6477
11	222	1.1094	1.5806	-0.0708	-1.6197	-2.0522
11	223	1.7897	3.1363	0.5203	-1.2604	-1.9714
11	224	1.7588	1.9236	0.0785	-1.0316	-1.7994
11	225	1.294	1.6615	1.0031	-1.6093	-1.7017
11	226	1.8474	2.3518	0.6557	-0.3812	-1.6571
11	227	1.4257	2.5845	2.5573	0.4473	0.0012
11	228	0.7937	0.9968	-0.4793	-2.1679	-2.7993
11	229	3.3808	2.2399	0.2629	-0.9395	-0.8454
11	230	2.0468	2.2999	0.52	-0.9749	-1.3132
11	231	1.6469	1.9484	0.0901	-1.4636	-2.1384
11	232	1.9732	2.1592	0.5759	-0.0614	-1.6647
11	233	1.682	2.2243	0.6111	-0.9738	-1.8877
11	234	1.7826	2.3454	0.4357	-1.1444	-1.7068
11	235	2.1086	2.1709	0.6703	-1.006	-1.738
11	236	2.4061	2.2476	0.1936	-0.8991	-1.7255
11	237	1.9651	1.9046	0.3199	-1.1198	-0.7762
11	238	1.3288	1.7263	0.281	-1.4046	-2.1527
11	239	1.6287	1.9314	0.3158	-1.0519	-1.3846
11	240	1.3369	1.9925	0.2354	-1.564	-2.1889
11	241	1.546	2.0785	0.2565	-0.9785	-1.281
11	242	1.8457	2.5346	0.5857	-0.9149	-1.8431
11	243	1.5768	1.7583	0.1045	-1.3472	-1.6114
11	244	1.845	2.2154	0.4831	-1.2283	-1.6103
11	245	1.4473	1.8236	1.3532	-1.3529	-1.7679
11	246	1.8491	2.4299	0.3113	-1.1398	-1.8121
11	247	1.4098	1.8432	0.2354	-1.4735	-1.3683
11	248	1.6245	2.1068	0.3267	-1.3624	-1.8201
11	249	1.2036	1.3983	-0.3283	-1.6051	-2.498
11	250	1.818	2.0539	0.4333	-1.1689	-1.6899
11	251	1.3064	1.7125	-0.2168	-1.6176	-2.375
11	252	1.4789	2.6762	-0.1141	-1.6296	-2.0821
11	253	2.7106	2.2888	0.7799	-1.3518	-1.5939
11	254	1.4514	2.0489	0.0005	-1.5644	-2.095
11	255	2.3611	2.4956	0.7718	-0.706	-1.6561
11	256	1.9412	3.0506	0.5825	-0.7883	-1.4901
11	257	1.663	2.2049	3.2619	-1.2715	-2.0016
11	258	1.6678	3.0555	0.4399	-0.3316	-1.6357
11	259	1.311	2.609	0.3058	-1.3278	-2.0954
11	260	1.6353	2.227	0.5998	-1.07	-1.5457
11	261	2.5769	1.9965	0.4358	-1.4609	-2.2705
11	262	1.7734	2.0381	0.5364	-1.1839	-1.7989
11	263	1.8284	2.2921	0.62	-0.9479	-1.5942
11	264	2.1624	2.4084	0.9687	-0.9346	-1.508
11	265	1.8344	1.9985	0.8934	-1.1244	-1.6773
11	266	3.3578	2.3425	0.8653	-0.8637	-1.4417
11	267	1.7555	2.1328	0.3455	-1.2943	-1.9754
11	268	1.571	1.9662	0.2642	-1.0926	-1.8184
11	269	1.9096	2.3751	0.7645	-0.9904	-1.6857
11	270	1.6754	2.0549	0.3203	-1.1481	-1.9735
11	271	2.0208	2.3281	0.7193	-0.8717	-1.6381
11	272	2.0222	2.08	0.5876	-0.8779	-1.9874
11	273	1.766	2.2093	1.5203	-0.9733	-1.6908
11	274	1.5682	2.158	0.5769	-1.1233	-1.5461
11	275	1.6684	2.3162	0.8613	-0.9502	-1.7688
11	276	1.3901	2.0192	0.364	-1.3081	-1.1443
11	277	1.8212	2.1416	0.3	-0.2722	-1.8622
11	278	1.9512	2.2415	0.4496	-1.1685	-1.6274
11	279	1.5438	2.0517	1.0021	-1.2589	-1.4673
11	280	1.9702	1.4529	-0.0812	-1.6374	-2.3418
11	281	1.3936	1.9075	0.3658	-1.2065	-1.4172
11	282	1.4242	1.9673	0.1685	-0.0795	-0.3016
11	283	1.4905	2.2951	0.0545	-1.1893	-2.055
11	284	0.596	0.4757	-1.385	-2.6657	-3.5712
11	285	1.9979	3.0943	0.5237	-0.8396	-1.5069
11	286	1.3144	1.3623	-0.2422	-1.0859	-2.5177
11	287	0.2299	0.1443	-1.4213	-2.9126	-3.4642
11	288	3.4528	2.4536	0.3346	-1.3042	-1.6888
11	289	2.1132	2.3207	1.0927	-1.1293	-1.2567
11	290	1.4429	1.9216	0.3873	-1.2735	-0.2791
11	291	0.7874	1.0733	0.0192	-2.0229	-2.7044
11	292	1.8694	2.1776	1.4401	-0.9794	-1.294
11	293	1.6971	1.9816	0.1817	-1.3647	-2.1384
11	294	1.6551	1.8564	0.6239	-1.2469	-1.2994
11	295	1.6214	1.5734	-0.0086	-1.5345	-2.5017
11	296	1.778	2.2372	0.5025	-0.8431	-1.7412
11	297	1.3171	2.0249	0.3724	-1.3613	-2.1805
11	298	1.5265	2.0433	0.5645	-1.3141	-1.8033
11	299	1.9704	2.0517	0.2886	-0.9671	-1.2018
11	300	2.1781	1.4301	-0.2571	-0.5613	-2.4701
