# Supplementary material for: An improved grey wolf optimization algorithm for 3-D UWB indoor positioning
Source: PLoS One. 2026 Jun 18;21(6):e0352111. doi: 10.1371/journal.pone.0352111 (PMC13278456; doi:10.1371/journal.pone.0352111)
Supplement: S1 Data — (ZIP) [file pone.0352111.s001.zip › data/data12.xlsx]

## Sheet: Sheet1
标签ID	样本序号	TDOA21(m)	TDOA31(m)	TDOA41(m)	TDOA51(m)	TDOA61(m)
12	1	-1.6	-1.4213	0.6374	2.2408	2.0308
12	2	-2.2911	-1.9882	-0.3213	2.0867	1.3287
12	3	-2.0781	-1.5243	0.0828	2.8165	1.87
12	4	-1.6541	-1.8206	0.0288	1.6301	1.8237
12	5	-4.4	-3.8557	-2.161	1.2207	-0.8306
12	6	-2.0711	-1.2519	0.2314	1.8827	1.7817
12	7	-2.0171	-2.2645	-0.3938	1.8396	1.0236
12	8	-1.5557	-1.4968	0.8332	1.9129	1.9058
12	9	-2.3975	-1.0955	-0.1497	1.6033	1.4025
12	10	-2.3768	-1.9482	-0.0596	2.2788	1.4527
12	11	-3.1134	-2.3291	-0.542	0.9419	1.0448
12	12	-1.0639	-1.4126	0.2165	2.1286	1.7256
12	13	-1.5263	-1.6136	0.1455	2.664	1.6554
12	14	-1.7415	-2.2416	-0.4493	1.4899	1.493
12	15	-1.8133	-1.3749	0.1757	2.4944	1.7369
12	16	-2.2423	-1.7278	-0.2342	1.9629	1.7634
12	17	-1.395	-1.5053	0.5027	2.1805	1.5327
12	18	-2.3842	-1.7489	0.2808	1.7597	1.5413
12	19	-2.1928	-1.7337	-0.0603	1.9183	2.8517
12	20	-1.9016	-0.9943	0.3941	2.0139	1.7733
12	21	-2.3243	-1.7015	0.3447	2.2183	1.7972
12	22	-1.5087	-1.5006	-0.0009	2.061	2.2176
12	23	-1.7135	-1.0858	0.5466	2.0824	2.243
12	24	-0.9745	-1.4787	0.8387	1.6941	1.6041
12	25	-2.2688	-1.8697	1.3358	1.6349	1.8791
12	26	-1.9125	-1.326	0.2755	1.9632	2.3495
12	27	-1.6737	-0.6497	0.5664	2.3365	2.0055
12	28	-2.656	-2.052	-0.2821	1.2809	1.1445
12	29	-1.8731	-1.2883	0.7659	1.8917	1.8297
12	30	-1.9452	-1.478	0.2137	1.7103	1.751
12	31	-2.1594	-1.697	0.2049	2.043	1.7997
12	32	-1.8604	-1.24	0.3644	2.2543	2.0973
12	33	-2.3892	-1.7269	0.0771	1.373	1.4178
12	34	-2.1755	-1.6916	0.192	2.0141	1.6936
12	35	-2.197	-1.3892	-0.0688	1.5389	1.7005
12	36	-1.1424	-0.7661	0.1122	1.8976	1.668
12	37	-2.0516	-1.4422	0.0802	2.0123	1.7671
12	38	-2.2928	-1.0374	-0.1634	1.588	1.2074
12	39	-1.9328	-1.2614	0.5918	2.0006	1.8527
12	40	-1.803	-1.6512	0.2786	1.9775	1.636
12	41	-1.5822	-1.9382	-0.1023	2.3465	1.3809
12	42	-2.0926	-1.3361	0.1154	2.0025	1.855
12	43	-2.6265	-2.4985	-0.6417	0.902	1.687
12	44	-2.0433	-1.4957	0.3669	1.7739	1.8991
12	45	-1.8615	-1.3658	1.2924	2.0112	1.7356
12	46	-2.0774	-1.5361	0.0934	1.6295	2.4627
12	47	-2.4334	-1.7186	0.1249	1.6948	2.278
12	48	-1.9534	0.3105	0.3643	1.9105	1.9311
12	49	-2.5674	-1.9237	0.2925	1.4928	1.1455
12	50	-1.9266	-1.158	1.379	2.1731	1.7801
12	51	-2.0169	-1.6951	0.126	1.9289	1.8151
12	52	-1.9196	-1.3312	0.8253	2.6481	1.6458
12	53	-4.29	-3.725	-1.3682	-0.3691	0.9575
12	54	-1.9001	-1.6886	0.4603	1.8496	1.7847
12	55	-1.666	-1.3924	0.3875	2.1681	1.9705
12	56	-2.7833	-2.2663	-0.4921	1.3781	1.0078
12	57	-2.0164	-1.6305	0.1485	2.5705	1.6785
12	58	-1.3814	-1.0681	0.2167	1.865	1.9885
12	59	-2.0598	-2.5384	-0.9027	1.0393	0.7399
12	60	-1.5178	-1.5843	0.0905	2.3857	1.6027
12	61	-1.8242	-1.6904	0.1641	1.9299	1.6954
12	62	-2.1657	-1.2262	0.1837	2.2891	1.5964
12	63	-1.8389	-1.466	0.1943	2.4632	2.065
12	64	-1.9387	-1.3718	1.182	2.1989	1.6859
12	65	-1.8228	-1.1272	1.7302	2.1314	2.1729
12	66	-1.8965	-1.4855	0.3062	1.9384	2.0794
12	67	-1.2121	-1.4519	0.5057	1.9218	1.8955
12	68	-2.3662	-1.766	0.1786	1.917	1.3977
12	69	-1.5107	-1.3272	0.4234	1.8371	1.9624
12	70	-2.5986	-1.9542	-0.1517	1.6376	1.1849
12	71	-1.9933	-1.2416	0.2089	1.844	2.0179
12	72	-2.3449	-0.6239	-0.0368	2.2241	1.6239
12	73	-2.0721	-1.8314	-0.1114	1.7587	1.6828
12	74	-1.8625	-0.888	0.3526	2.1164	1.606
12	75	-1.8206	-1.6534	0.0906	2.9279	1.7747
12	76	-1.9159	-1.5859	0.1576	1.9076	2.0292
12	77	-2.0803	-1.6291	0.0769	1.9751	1.6487
12	78	-2.0802	-1.5549	0.3093	2.0702	1.6499
12	79	-2.1763	-1.985	-0.3145	1.3429	0.8319
12	80	-1.5451	-1.1276	2.1947	2.1181	2.7165
12	81	-2.242	-1.0866	0.0077	1.9392	1.6868
12	82	-2.1135	-1.8376	0.1876	1.8538	2.071
12	83	-2.5283	-2.0955	-0.2568	1.4866	1.7921
12	84	-1.9826	-2.142	-0.2082	1.4989	2.3685
12	85	-2.0343	0.6302	0.1597	2.0398	1.6212
12	86	-1.7378	-1.664	0.3362	1.7415	2.1637
12	87	-1.9093	-1.8117	0.0501	1.7832	1.5269
12	88	-2.7459	-1.0943	1.0243	1.0538	0.9213
12	89	-2.4663	-1.6834	0.0069	2.3575	1.5044
12	90	-1.8544	-1.6032	0.124	2.3942	2.6423
12	91	-2.3424	-1.821	-0.0067	1.9059	2.1252
12	92	-1.9886	-1.6211	0.251	1.987	1.7758
12	93	-1.6569	-1.5983	0.3884	1.9643	1.7531
12	94	-2.1307	-1.5441	0.1637	1.9551	1.6892
12	95	-2.0508	-1.6036	0.9181	1.69	1.8059
12	96	-1.179	-1.4885	0.465	1.8165	2.0979
12	97	-2.0722	-0.8672	0.3144	1.6917	2.1101
12	98	-2.1527	-1.7391	1.2476	1.9236	1.5631
12	99	-2.2593	-2.0189	-0.1089	1.3231	1.317
12	100	-2.1776	-1.5716	0.1058	1.9097	1.8574
12	101	-2.0732	-1.7244	0.362	2.3236	1.7277
12	102	-3.0881	-2.4626	-0.6272	1.4596	0.8717
12	103	-2.0198	-1.7944	1.2075	1.6754	1.6497
12	104	-1.8664	-1.2333	0.3218	2.1297	1.9662
12	105	-1.9713	0.5143	0.0146	2.1293	1.7514
12	106	-1.0514	-1.7091	0.46	1.8974	1.5165
12	107	-1.7982	-1.0641	0.4087	2.8718	1.7534
12	108	-2.8128	-2.0565	-0.484	1.6039	1.1736
12	109	-1.9911	-1.4576	0.9022	1.7959	1.9481
12	110	-2.0819	-1.4967	0.3154	1.6884	1.6157
12	111	-2.0454	-1.2683	0.2901	2.1596	2.2263
12	112	-1.6069	-1.6543	0.1761	1.9769	2.0094
12	113	-1.9118	-1.5502	2.8949	1.8925	1.5451
12	114	-2.2769	-1.3082	0.1758	1.5789	1.7391
12	115	-2.3103	-1.9044	-0.113	1.4546	1.5254
12	116	-1.8297	-1.5338	0.7215	1.8649	1.6889
12	117	-2.2554	-1.6418	-0.1202	1.779	1.6548
12	118	-2.0184	-1.4151	0.1397	3.3223	1.6369
12	119	-2.2512	-1.078	-0.0754	1.5782	1.581
12	120	-1.93	-1.3946	0.4697	2.0947	1.9905
12	121	-1.8559	-1.0067	0.2601	1.7071	1.6453
12	122	-2.0512	-1.5063	0.2474	2.127	2.0885
12	123	-2.3925	-1.7094	0.1981	2.803	1.6016
12	124	-1.9942	-1.0592	0.3065	2.922	1.6292
12	125	-2.1824	-1.8392	0.1219	1.5219	1.5261
12	126	-0.8983	-1.5529	0.0403	1.6369	1.4523
12	127	-2.1177	-1.4068	0.1571	2.5049	1.6263
12	128	-2.2316	-0.5368	0.1194	1.8516	1.769
12	129	-2.1436	-1.5216	0.4976	1.9267	1.8671
12	130	-2.5528	-2.223	-0.3016	1.2398	1.0747
12	131	-2.4191	-1.7319	0.5341	1.6916	1.4627
12	132	-1.5664	-1.5052	0.7512	1.889	2.8612
12	133	-2.1468	-1.3798	0.5502	2.5697	1.8511
12	134	-1.6535	-1.7055	0.3519	1.8597	1.8052
12	135	-1.8871	-1.8883	0.4355	1.837	1.6192
12	136	-2.4638	-2.0328	-0.145	1.7454	1.4132
12	137	-2.0533	-1.2603	0.1233	2.0448	1.9711
12	138	-2.4251	-1.5775	0.1757	1.7395	2.732
12	139	-1.8909	-1.3996	0.2656	2.7655	1.7962
12	140	-2.1705	-1.5615	1.6521	1.8973	1.9988
12	141	-1.6935	-1.79	-0.2991	1.3757	1.0782
12	142	-2.1494	-1.5999	0.0991	1.7808	1.7666
12	143	-1.9826	-1.5346	1.06	2.5399	1.8611
12	144	-1.8981	-1.4919	0.3728	2.1055	1.6863
12	145	-2.6118	-2.1793	-0.4177	1.1085	1.1286
12	146	-2.8066	-2.1047	0.5597	1.4475	1.0702
12	147	-2.2317	-1.6592	0.0009	3.6275	1.7015
12	148	-1.8372	-1.7001	0.4358	2.1281	1.9556
12	149	-2.0048	-0.5774	0.6	1.8359	1.6285
12	150	-1.9671	-1.3513	0.2168	2.0837	1.7508
12	151	-2.2603	-1.3993	0.4391	2.2356	2.0467
12	152	-1.8354	-1.5283	0.2552	1.9537	1.6683
12	153	-1.9637	-1.5156	1.5477	2.0026	1.5728
12	154	-1.951	-1.7082	0.0859	1.7199	1.6489
12	155	-2.1349	-1.5738	0.6315	2.101	1.6728
12	156	-2.0442	-1.526	0.7565	1.9436	3.1992
12	157	-2.1482	-1.5342	0.2061	1.9802	1.5671
12	158	-1.6765	-1.2522	0.6069	2.4998	1.953
12	159	-2.0025	-1.7295	1.0441	2.0386	1.7476
12	160	-2.1598	-1.4422	0.1083	2.4087	1.3656
12	161	-1.8471	-1.2558	0.4845	2.0723	1.865
12	162	-3.3385	-1.8622	-0.6699	0.8173	0.6091
12	163	-2.6645	-1.9239	-0.3391	1.2212	1.1851
12	164	-2.07	-1.5235	1.0407	2.119	1.5484
12	165	-2.1247	-1.5282	-0.0244	1.8911	1.8854
12	166	-1.6189	-1.6565	-0.1284	1.8091	1.518
12	167	-1.9703	-1.3368	0.6256	2.0111	2.1095
12	168	-2.1676	-1.6138	0.0514	1.9573	1.4503
12	169	-2.1085	-1.7307	-0.0712	2.282	1.3348
12	170	-2.2021	-1.6907	0.1969	2.4308	1.6181
12	171	-2.1172	-1.6142	0.403	2.0239	1.548
12	172	-1.7276	-1.3262	0.2798	1.8562	1.8016
12	173	-2.0073	-1.6873	0.2379	1.5483	1.8624
12	174	-3.112	-2.5912	-0.7865	1.7762	0.4635
12	175	-2.1011	-1.6717	0.1549	1.4979	1.5425
12	176	-3.1085	-2.4923	-0.5896	1.2628	0.8093
12	177	-1.7549	-1.1812	0.4416	1.9031	3.1663
12	178	-1.2046	-1.672	0.1807	1.8198	2.8339
12	179	-2.2886	-1.4578	0.2008	1.9592	1.8262
12	180	-2.0885	-1.7582	0.1159	1.7229	1.3805
12	181	-2.0673	-1.6214	0.2899	1.948	1.6138
12	182	-2.1604	-1.1672	0.2106	2.2958	1.6145
12	183	-1.9945	-1.783	0.2318	1.7614	1.7663
12	184	-0.707	-2.2534	-0.8634	1.5422	1.3107
12	185	-1.8913	-1.4161	0.2772	2.0406	2.3183
12	186	-1.5951	-1.7703	0.3481	1.8264	1.838
12	187	-2.0493	-0.5002	0.1128	1.7625	1.7009
12	188	-2.1498	-0.2863	0.0156	2.0724	1.5007
12	189	-1.9991	-1.2067	0.7863	2.2518	1.8645
12	190	-1.9571	-1.486	0.0632	1.7602	1.6931
12	191	-2.2229	0.6604	0.3686	2.0739	1.5842
12	192	-2.0496	-1.8134	-0.1832	1.6927	1.4376
12	193	-2.0142	-1.7791	0.1118	1.7016	1.4722
12	194	-2.1588	-1.5639	0.2121	2.9061	2.0184
12	195	-2.0781	-1.5879	0.2922	1.6988	1.6418
12	196	-2.7165	-1.9904	-0.2672	1.5458	2.0445
12	197	-2.4198	-1.7447	-0.1155	2.191	1.4363
12	198	-1.4597	-1.605	-0.037	1.76	1.3831
12	199	-2.3284	-1.2935	0.0255	1.5773	1.4691
12	200	-2.2196	-1.6147	-0.0359	1.7522	1.7522
12	201	-2.4067	-1.5352	0.2382	1.7337	1.9009
12	202	-2.0372	-1.371	0.2267	1.7826	1.8178
12	203	-1.9158	-1.5548	1.0709	2.7128	2.566
12	204	-1.9315	-1.6073	0.3942	2.0355	2.8487
12	205	-1.9629	-1.3956	0.4757	1.9756	2.013
12	206	-2.2715	-1.8155	-0.088	1.5843	1.6121
12	207	-1.9005	-1.2335	0.548	1.8538	1.4711
12	208	-1.9167	-1.2617	0.0493	1.6933	1.5146
12	209	-1.96	-0.7388	2.6459	2.0679	2.0823
12	210	-2.9187	-2.765	-1.1478	0.6824	0.4419
12	211	-1.5069	-1.5575	-0.3484	1.2389	2.0772
12	212	-2.0184	-1.2749	0.1325	1.932	1.6099
12	213	-2.2758	-1.5842	-0.0744	1.9243	2.2946
12	214	-1.9637	-0.561	0.6693	2.1002	1.9106
12	215	-2.1658	-1.7209	0.0565	1.8922	1.5945
12	216	-2.9113	-2.3156	-0.6532	1.7602	0.9548
12	217	-2.1578	-1.7195	0.2563	1.5406	1.5093
12	218	-2.3054	-1.9305	-0.2662	1.7755	1.6887
12	219	-2.1118	-1.2787	0.3391	1.9346	1.9915
12	220	-1.2714	-1.2671	0.274	2.1706	1.7443
12	221	-1.9583	-0.3248	0.2404	1.9854	2.2032
12	222	-2.0923	-1.3184	0.1774	1.8247	1.542
12	223	-1.1222	-0.778	-0.0028	1.9624	1.8578
12	224	-1.837	-1.4293	0.3782	2.3083	1.8789
12	225	-2.0209	-1.6229	0.236	1.9931	2.4461
12	226	-1.9623	-1.5806	0.4735	1.9411	2.3248
12	227	-3.5272	-3.0148	-1.1421	0.7881	0.3498
12	228	-1.9432	0.021	0.5705	1.9897	1.78
12	229	-1.7655	-1.2676	0.2116	2.3176	1.9175
12	230	-1.9756	-1.576	0.2009	2.144	1.8514
12	231	-1.9518	-0.2787	0.3337	1.6171	1.7854
12	232	-2.4822	-1.9987	-0.2175	2.1703	1.2196
12	233	-2.1543	-1.3159	0.3072	2.0061	1.6277
12	234	-3.2911	-2.6563	-0.9668	0.652	1.1191
12	235	-2.137	-1.6845	0.0656	1.751	1.8275
12	236	-0.8002	-1.2884	0.2759	2.1953	1.9349
12	237	-2.1111	-1.3804	1.6731	1.899	1.6289
12	238	-1.9288	-0.5285	0.4422	2.3956	4.1117
12	239	-1.9021	-1.3248	0.4971	2.3493	1.8203
12	240	-1.5258	-1.3839	0.31	1.9999	1.8397
12	241	-2.1633	-1.3865	0.0205	1.9475	1.6707
12	242	-1.9365	-0.8722	0.5633	1.9868	2.6758
12	243	-2.1815	-1.3589	0.0471	2.2647	1.6538
12	244	-2.3473	-1.5927	0.7423	2.1489	1.7585
12	245	-1.9295	-1.7071	0.2735	1.7646	2.2601
12	246	-2.0946	-1.3205	0.0708	1.635	1.8121
12	247	-2.348	-1.5684	-0.0038	1.6069	1.6844
12	248	-2.8133	-2.4344	-0.4991	0.9576	0.9424
12	249	-2.0532	-1.1607	0.0414	1.9943	1.6724
12	250	-0.0289	-1.2379	0.4764	3.0941	1.8595
12	251	-2.4831	-1.9505	0.7626	1.4314	1.2406
12	252	-2.2858	-1.9132	-0.3169	3.7979	1.4735
12	253	-3.5358	-2.3388	-0.5879	0.4894	-0.0754
12	254	-0.4994	-1.7242	0.2551	2.011	1.2136
12	255	-2.5357	-1.9267	-0.2843	1.4994	1.5076
12	256	-2.3382	-2.2222	-0.2395	1.1262	2.1042
12	257	-2.0084	-1.4128	0.1413	1.9119	1.7192
12	258	-2.0198	-1.6299	0.311	1.775	1.9278
12	259	-1.8749	-1.538	0.2756	2.0878	1.7831
12	260	-1.9501	-1.2535	0.2838	1.7193	1.7751
12	261	-1.9971	-1.3592	0.2742	1.9782	1.7954
12	262	-2.3141	-1.9597	-0.0921	1.3888	1.4751
12	263	-1.6632	-1.6274	0.0274	2.0162	1.6952
12	264	-2.3504	-1.5946	0.1523	1.6991	1.9715
12	265	-2.0538	-1.5779	0.1339	1.7241	1.6322
12	266	-2.2916	-1.8792	-0.023	1.8303	1.334
12	267	-1.0553	-1.0217	0.4249	1.8877	2.7574
12	268	-2.1352	-1.3171	0.2652	3.1924	1.7082
12	269	-2.1378	-0.4161	0.2469	2.0305	1.7793
12	270	-2.6364	-1.8057	-0.1497	1.3275	1.5133
12	271	-1.8768	-1.5416	0.2061	1.8769	1.6522
12	272	-2.5954	-2.18	-0.3163	1.3633	1.1564
12	273	-2.3967	-1.9193	0.0414	1.531	1.3803
12	274	-1.7932	-1.4891	0.4157	1.9394	1.8735
12	275	-2.7844	-2.2972	-0.4857	1.1568	1.3534
12	276	-2.7658	-2.1695	-0.2989	1.054	0.7035
12	277	-2.205	-1.7761	-0.0347	1.7004	1.4428
12	278	-2.0452	-1.3002	0.2593	2.1059	1.6838
12	279	-2.1072	-1.6688	0.5468	1.8797	1.6999
12	280	-1.9758	-1.4394	0.1743	2.8564	1.7537
12	281	-2.1232	-1.6431	0.1387	1.5292	1.562
12	282	-2.138	-1.7293	0.0772	2.0247	1.837
12	283	-1.9927	-1.479	0.4864	2.0119	1.647
12	284	-0.93	-1.7728	0.9635	2.9606	2.0594
12	285	-1.9419	-1.4926	0.2624	2.0765	1.8627
12	286	-2.1795	-1.6683	0.2153	1.8564	1.534
12	287	-2.5551	-1.7946	0.0322	2.0685	1.6706
12	288	-2.119	-1.4688	-0.012	2.1472	1.8123
12	289	-2.1241	-1.5002	0.3158	2.2196	1.7817
12	290	-1.847	-1.5671	0.2817	1.8003	1.7634
12	291	-1.1589	-1.4423	0.3154	4.1619	2.4195
12	292	-2.182	-1.4794	-0.1471	1.5568	1.4511
12	293	-1.9017	-0.9732	0.2824	1.874	1.6412
12	294	-2.1313	-1.6278	0.232	1.8078	1.6458
12	295	-2.3556	-1.802	-0.2188	1.4063	1.26
12	296	-1.7495	-1.4409	0.1478	2.2197	1.7264
12	297	-2.0279	-1.7953	0.1845	1.915	1.639
12	298	-2.131	-1.2371	-0.0215	1.9238	2.0315
12	299	-3.5414	-3.0773	-1.5071	0.3578	0.1973
12	300	-1.8972	-1.3784	0.2206	2.1172	2.0114
