# Supplementary material for: An improved grey wolf optimization algorithm for 3-D UWB indoor positioning
Source: PLoS One. 2026 Jun 18;21(6):e0352111. doi: 10.1371/journal.pone.0352111 (PMC13278456; doi:10.1371/journal.pone.0352111)
Supplement: S1 Data — (ZIP) [file pone.0352111.s001.zip › data/data13.xlsx]

## Sheet: Sheet1
标签ID	样本序号	TDOA21(m)	TDOA31(m)	TDOA41(m)	TDOA51(m)	TDOA61(m)
13	1	1.3013	-0.0299	-3.5302	-3.6265	-1.9677
13	2	1.3498	-0.2751	-2.2448	-3.6871	-1.4216
13	3	1.0035	-0.2564	-3.3071	-3.4641	-1.6464
13	4	0.8605	-0.2387	-3.8193	-4.5151	-0.3185
13	5	1.1207	0.2319	-3.5743	-4.8136	-1.8573
13	6	0.6976	-0.635	-4.0141	-4.8387	-2.2739
13	7	0.9639	-0.4902	-3.5678	-4.7903	-1.9598
13	8	1.0352	0.0735	-3.3989	-4.0435	-1.7647
13	9	1.433	-0.3437	-3.6877	-5.0115	-1.9898
13	10	1.0117	-0.1104	-3.4115	-4.6199	-1.9801
13	11	0.9298	-0.2507	-3.0538	-4.6565	-1.8712
13	12	0.7215	-0.586	-3.861	-5.2169	-2.195
13	13	0.6156	0.3863	-3.8671	-5.0693	-2.0174
13	14	1.0662	-0.3436	-3.2038	-4.4919	-1.7376
13	15	0.4347	0.9502	-3.81	-4.8087	-2.0925
13	16	1.067	-0.2285	-3.778	-4.3048	-1.908
13	17	1.203	-0.3072	-3.8629	-4.7391	-2.0736
13	18	1.0277	-0.3269	-3.5301	-4.8099	-1.8992
13	19	1.2409	-0.2471	-3.4554	-4.1273	-1.6794
13	20	0.9363	-0.5217	-3.7723	-4.5122	-1.9805
13	21	0.8004	-0.5787	-3.8127	-5.0255	-2.3589
13	22	0.5325	-0.47	-2.8568	-5.0948	-1.8667
13	23	0.8842	-0.599	-3.9021	-3.7863	-2.0365
13	24	0.5754	-0.3299	-3.8852	-4.9125	-1.1933
13	25	0.5748	-0.3742	-3.7917	-4.3265	-1.851
13	26	0.7437	-0.4613	-3.7427	-4.9107	-2.0623
13	27	1.6581	-0.1406	-3.6717	-4.7766	-1.9818
13	28	1.0903	-0.3471	-2.3885	-4.3484	-1.7277
13	29	1.0821	-0.2592	-3.1879	-4.6644	-1.7063
13	30	0.9717	0.0316	-3.6878	-4.8311	-2.0016
13	31	1.1286	-0.2613	-3.5224	-4.4003	-0.2666
13	32	1.4487	-0.0198	-3.5423	-4.5897	-1.6637
13	33	1.4622	-0.6977	-4.261	-5.3566	-2.3544
13	34	1.0398	-0.3068	-3.7087	-4.6708	-2.0233
13	35	0.2758	-1.0056	-3.0033	-3.884	-2.4592
13	36	0.0525	-1.1405	-4.351	-5.4371	-2.4759
13	37	0.6323	0.159	-3.8132	-4.4344	-2.0651
13	38	0.8082	-0.4042	-3.786	-4.955	-2.2568
13	39	0.9753	-0.6522	-3.8937	-5.0634	-2.1306
13	40	0.6039	0.2329	-3.7506	-4.8289	-2.2142
13	41	1.0284	0.3508	-3.8271	-4.5323	-2.1055
13	42	0.9397	-0.597	-3.7843	-4.8095	-2.1306
13	43	0.4138	-0.7963	-3.4388	-5.015	-2.409
13	44	1.1894	-0.5837	-3.9543	-4.9037	-1.5189
13	45	1.0687	-0.1364	-2.645	-4.5517	-1.7867
13	46	1.6159	-0.2307	-3.3716	-4.5664	-1.8336
13	47	1.2133	-0.4047	-3.5678	-4.6039	-1.9442
13	48	1.9745	-0.5222	-2.5539	-4.8576	-1.9185
13	49	1.2039	-0.1216	-3.1862	-4.3902	-1.7483
13	50	1.1258	-0.7717	-3.9282	-4.8718	-2.2125
13	51	0.992	0.5337	-3.9794	-4.9071	-1.9785
13	52	0.9513	-0.4078	-3.568	-4.7573	-1.2413
13	53	0.9263	-0.4993	-3.6743	-4.5159	-1.5849
13	54	0.8929	-0.4152	-3.6415	-4.733	-2.152
13	55	1.1933	-0.1991	-3.5628	-4.6517	-1.6852
13	56	1.3419	0.0137	-3.8229	-4.7502	-2.0038
13	57	1.7407	-0.4479	-3.6915	-4.7412	-1.9089
13	58	1.2346	-0.4948	-3.9703	-5.1611	-2.0727
13	59	1.0687	-0.2901	-3.4679	-4.5997	-1.8535
13	60	1.034	-0.2049	-3.8187	-4.8794	-2.215
13	61	0.6358	0.0246	-3.593	-4.6533	-1.935
13	62	1.2119	0.1981	-2.4036	-3.9054	-1.0358
13	63	1.0582	0.1588	-3.3624	-4.6402	-1.9342
13	64	1.4147	-0.2291	-3.6553	-4.0354	-1.7564
13	65	0.6471	0.204	-3.8072	-4.9422	-1.887
13	66	1.3489	-0.0792	-3.6108	-4.2274	-1.8613
13	67	0.7989	-0.3125	-3.7282	-4.6613	-2.3161
13	68	-0.181	-1.0924	-5.0571	-5.8749	-2.9454
13	69	1.3923	-0.1813	-3.5053	-3.756	-2.0459
13	70	1.3508	-0.0912	-3.4128	-4.0232	-1.6476
13	71	0.6346	-0.427	-4.0195	-4.8773	-2.2147
13	72	0.7527	-0.3493	-3.7165	-4.7189	-2.0376
13	73	1.4752	0.0515	-2.1798	-4.3774	-1.1186
13	74	0.7935	-0.28	-3.4439	-4.7411	-2.0167
13	75	1.1097	-0.4203	-3.7916	-4.792	-1.4876
13	76	0.6233	-0.419	-3.8646	-4.9052	-2.3241
13	77	0.7308	-0.5217	-3.9441	-4.5753	-2.1356
13	78	1.0497	-0.2446	-2.6862	-4.7982	-1.4309
13	79	1.0613	0.0758	-3.3715	-4.7067	-1.8586
13	80	0.3331	-0.5027	-4.2991	-5.3276	-2.7189
13	81	0.4002	-0.685	-4.3809	-5.5121	-2.3526
13	82	-0.0273	-1.1919	-4.4439	-5.6403	-2.725
13	83	0.9609	-0.3532	-3.0617	-4.7534	-1.9876
13	84	-0.0805	0.1077	-4.8707	-5.8867	-3.1563
13	85	1.3677	-0.1685	-3.4835	-4.5465	-1.8057
13	86	0.7964	-0.5829	-3.7673	-4.9652	-1.8773
13	87	0.9715	-0.4325	-3.6169	-4.6559	-1.7911
13	88	0.6913	-0.4615	-3.6228	-4.989	-1.8344
13	89	0.7948	-0.5904	-3.6375	-5.0828	-1.9095
13	90	1.0594	-0.5096	-3.1055	-5.0416	-2.0781
13	91	0.8552	-0.5708	-3.5149	-4.6809	-1.9914
13	92	2	-0.158	-3.2052	-4.7781	-1.9487
13	93	2.0087	-0.1045	-3.0666	-4.2876	-1.9363
13	94	1.0182	-0.2871	-3.5172	-4.4956	-2.035
13	95	1.2709	-0.0895	-3.4663	-4.5555	-1.665
13	96	0.1627	-1.249	-4.6491	-5.7294	-2.7363
13	97	0.8261	0.9749	-4.0552	-3.7648	-2.2771
13	98	0.8227	-0.3744	-3.2555	-3.974	-2.0921
13	99	0.7997	-0.7975	-4.2438	-4.9473	-2.2132
13	100	0.8044	-0.4229	-3.915	-4.0683	-1.974
13	101	0.7689	-0.1017	-3.0545	-4.4615	-1.6597
13	102	1.2096	-0.0608	-3.6028	-4.3997	-1.6616
13	103	1.1539	-0.1515	-3.4936	-2.9469	-1.8317
13	104	1.0174	0.4105	-3.7795	-4.8212	-1.916
13	105	0.8655	-0.7679	-3.9902	-5.0114	-2.2593
13	106	0.9317	1.6568	-3.6205	-4.8437	-1.4095
13	107	1.1158	0.3354	-3.38	-4.5215	-1.6722
13	108	1.3168	-0.3112	-3.475	-4.8889	-1.6563
13	109	1.1089	-0.1471	-3.3988	-4.5925	-1.4791
13	110	-0.171	-1.5017	-4.9454	-6.133	-2.837
13	111	0.7949	-0.5239	-3.5414	-4.8633	-2.1321
13	112	1.1368	-0.179	-3.3601	-4.4927	-1.9378
13	113	0.9134	-0.2595	-3.6418	-4.8056	-1.8657
13	114	1.2248	-0.2364	-3.5201	-4.5294	-1.9609
13	115	1.4266	-0.2801	-3.8315	-4.5288	-1.6789
13	116	1.099	0.1882	-3.4894	-4.4502	-1.0055
13	117	0.8272	-0.5333	-3.625	-4.8467	-0.5149
13	118	1.7119	0.1009	-2.3984	-4.7072	-1.913
13	119	0.8874	-0.7346	-3.7955	-4.8147	-2.165
13	120	0.7689	0.2577	-3.8704	-5.0496	-2.489
13	121	0.7116	-0.5422	-3.7852	-4.8958	-1.9977
13	122	0.9187	-0.6208	-3.882	-4.6751	-2.0426
13	123	1.1435	-0.3124	-3.8578	-4.8207	-1.9732
13	124	0.8272	-0.0146	-3.7912	-4.8281	0.7425
13	125	1.0193	0.0595	-3.6916	-4.8975	-2.0905
13	126	1.8701	-0.3843	-3.3748	-4.4923	-2.2253
13	127	1.0809	-0.4679	-3.9638	-5.0454	-2.2287
13	128	0.9879	-0.3363	-3.5563	-4.9032	-1.997
13	129	2.136	-0.2749	-3.6136	-4.816	-2.1228
13	130	0.9494	-0.411	-3.6983	-4.8305	-1.6884
13	131	1.5976	-0.1355	-3.9147	-4.9061	-2.1091
13	132	0.796	-0.1519	-3.7292	-4.9318	-2.1559
13	133	1.2692	-0.5044	-3.7063	-4.6268	-1.5667
13	134	1.2652	-0.3316	-3.4721	-4.8314	-1.8698
13	135	0.9144	0.7127	-3.6964	-4.8822	-2.0129
13	136	1.1282	-0.3638	-3.6239	-5.0133	-1.899
13	137	0.8233	0.6215	-3.7221	-4.6995	-1.9471
13	138	0.8478	-0.6963	-3.6259	-4.8083	-2.2009
13	139	0.7556	-0.0416	-3.9818	-5.151	-1.551
13	140	1.026	-0.2315	-3.5737	-4.8146	-1.8825
13	141	1.165	-0.5927	-4.3774	-3.523	-2.583
13	142	1.1753	-0.2525	-3.6957	-1.5427	-2.0593
13	143	0.1222	-1.9176	-5.4951	-6.7114	-3.4953
13	144	1.157	0.163	-3.5874	-3.9916	-1.851
13	145	1.165	-0.2202	-2.7532	-4.5737	-1.7583
13	146	1.4317	-0.4263	-3.6392	-4.7009	-1.6397
13	147	1.3057	-0.1477	-3.7049	-4.8144	-1.9189
13	148	0.8633	-0.3241	-3.8985	-4.7317	-2.2424
13	149	0.6416	-0.6577	-2.661	-5.0366	-2.1186
13	150	1.3118	0.0199	-3.1687	-4.6953	-1.5408
13	151	0.962	0.1592	-3.7826	-4.7903	-1.9594
13	152	0.8308	-0.3797	-3.5163	-4.6681	-1.7833
13	153	1.1778	-0.3239	-3.6137	-4.7582	-1.9253
13	154	0.632	-0.5344	-3.6858	-4.9925	-2.0488
13	155	0.9767	-0.2272	-3.6852	-3.9521	-2.1113
13	156	0.6028	-0.5359	-3.7015	-4.9352	-1.8205
13	157	1.1661	-0.4636	-3.6002	-4.6062	-2.0145
13	158	0.9394	0.2684	-3.7499	-4.3572	-1.9975
13	159	1.5488	-0.3306	-3.5554	-4.8631	-1.8316
13	160	0.941	-0.2524	-3.8916	-4.7583	-2.1385
13	161	1.2378	-0.3103	-3.7622	-4.7222	-2.0266
13	162	1.3222	-0.0909	-3.3046	-4.5614	-1.9761
13	163	1.1226	0.1414	-3.4996	-4.6204	-1.7796
13	164	1.062	0.027	-3.496	-3.7962	-1.8648
13	165	0.6517	-0.6643	-4.0265	-5.0146	-2.1604
13	166	1.0682	-0.0231	-3.5683	-4.7637	-1.886
13	167	0.8674	-0.1904	-3.7509	-4.8524	-0.7061
13	168	0.6134	-0.6565	-3.7204	-4.8471	-2.2579
13	169	0.8601	-0.5491	-3.6116	-5.1017	-1.7752
13	170	1.596	-0.336	-3.7092	-4.6653	-1.7141
13	171	0.7932	0.0203	-2.7683	-4.9251	-1.8782
13	172	0.9693	-0.3173	-3.6562	-4.7715	-2.0106
13	173	0.8602	-0.4776	-3.4822	-4.9247	-2.1452
13	174	0.9914	-0.4667	-4.0515	-4.8444	-2.17
13	175	0.9833	-0.1209	-3.474	-4.4662	-2.004
13	176	0.8018	0.5107	-2.4377	-4.6424	-2.223
13	177	1.3918	-0.3482	-2.9299	-4.7894	-1.8628
13	178	0.8762	-0.1356	-3.4776	-4.1817	-1.7501
13	179	0.8837	-0.2245	-3.4958	-4.6193	-1.7575
13	180	1.6589	-0.1314	-3.6906	-5.0157	-2.1504
13	181	1.5599	0.5574	-3.6943	-4.7599	-1.9663
13	182	1.3817	-0.2262	-3.595	-4.7592	-1.7966
13	183	0.8751	-0.4719	-3.4804	-5.0022	-2.1832
13	184	0.9122	-0.3381	-3.5889	-4.5742	-1.759
13	185	0.9608	0.0548	-3.809	-4.8541	-2.0278
13	186	-0.1387	-1.3774	-2.6752	-5.4525	-2.7526
13	187	2.0572	-0.2149	-3.5092	-4.7292	-1.7977
13	188	1.4002	-0.6128	-3.7539	-4.1893	-1.9139
13	189	0.7296	-0.5634	-3.678	-5.0956	-2.0785
13	190	1.7997	-0.3682	-3.7683	-4.8477	-1.9124
13	191	0.9565	-0.5154	-3.7181	-4.9232	-2.0227
13	192	0.75	-0.5144	-3.6985	-4.9046	-2.1287
13	193	0.1986	-0.9152	-4.2186	-5.3705	-2.5347
13	194	1.4571	-0.5653	-2.9279	-5.1067	-2.2036
13	195	0.9132	0.359	-3.2817	-4.6575	-1.7281
13	196	0.887	-0.1909	-3.7178	-3.8916	-1.8843
13	197	0.8434	-0.5232	-3.8866	-5.1013	-2.2543
13	198	1.2257	0.6907	-3.8074	-4.7683	-1.9553
13	199	1.226	-0.0748	-2.8512	-4.6657	-1.8157
13	200	1.5541	0.0533	-3.5563	-4.5113	-1.6484
13	201	0.7382	-0.4455	-4.0628	-5.0239	-2.377
13	202	0.932	-0.5502	-3.7144	-4.8249	-1.9996
13	203	1.3223	-0.1646	-3.598	-4.7324	-1.7358
13	204	0.7919	-0.1169	-3.7177	-4.5675	-1.244
13	205	0.8576	-0.519	-3.9934	-5.0435	-2.3447
13	206	-0.1398	-1.4083	-4.1959	-5.5978	-2.4502
13	207	0.3257	-0.3608	-4.4191	-4.6685	-2.5341
13	208	0.7246	-0.4392	-3.855	-4.1256	-2.0455
13	209	0.9242	0.1406	-3.466	-4.5148	-1.8078
13	210	1.0418	-0.1201	-3.585	-4.3393	-1.8951
13	211	1.279	-0.0206	-3.4122	-4.631	-1.2726
13	212	1.0139	-0.0372	-3.5583	-4.7715	-1.9087
13	213	0.1749	-0.5958	-3.9913	-5.2189	-2.6493
13	214	1.1996	-0.2677	-3.1602	-4.6266	-1.8711
13	215	1.0214	-0.0309	-3.4235	-4.5919	-1.432
13	216	0.8657	-0.3478	-3.7617	-4.6197	-2.0591
13	217	1.0631	-0.4017	-2.2136	-4.9079	-2.0163
13	218	1.2579	0.1199	-3.457	-4.4422	-1.7395
13	219	2.5395	-0.2215	-3.5583	-4.7993	-1.7896
13	220	0.9361	0.3273	-3.8255	-4.5689	-1.9704
13	221	1.1635	-0.2284	-3.2566	-4.5903	-1.6684
13	222	0.8347	-0.291	-3.8384	-4.8441	-2.1293
13	223	1.1619	-0.0672	-3.0636	-4.5638	-1.217
13	224	0.3416	-0.6925	-4.2918	-5.2764	-2.2824
13	225	1.3326	0.1769	-3.272	-4.218	-1.309
13	226	0.7384	-0.3194	-3.7925	-4.786	-1.9415
13	227	0.685	-0.3839	-3.8214	-4.7812	-2.0592
13	228	0.8807	2.3033	-3.7488	-4.9189	-2.2796
13	229	1.0989	-0.392	-3.7211	-4.6957	-2.0063
13	230	1.2502	-0.098	-0.2639	-4.5432	-1.7406
13	231	1.869	-0.1853	-3.6577	-3.9441	-2.0299
13	232	1.2133	-0.1351	-3.7645	-4.2973	-1.7438
13	233	1.6937	-0.2483	-3.856	-3.5626	-1.9541
13	234	1.2151	-0.1094	-3.8394	-4.798	-1.8481
13	235	1.0288	-0.4406	-3.5187	-4.819	-1.9425
13	236	1.0692	-0.1151	-3.477	-4.7917	-1.7978
13	237	0.9028	-0.3443	-3.0974	-4.7289	-1.7888
13	238	0.933	-0.2693	-3.1739	-4.758	-2.1298
13	239	1.2277	-0.2845	-3.9159	-4.9435	-2.11
13	240	0.7455	-0.2366	-3.7541	-5.1055	-1.8862
13	241	0.9431	-0.3987	-3.5725	-4.6377	-1.9756
13	242	1.2244	-0.0066	-3.2558	-4.5575	-1.5733
13	243	3.0005	-0.253	-3.7423	-3.4474	-2.0728
13	244	1.0495	0.0335	-3.5698	-4.3147	-1.5328
13	245	-0.253	-1.237	-4.0536	-5.9741	-3.3562
13	246	0.9409	-0.2328	-3.7425	-4.8249	-1.7982
13	247	0.277	-0.8075	-4.2571	-5.3961	-2.0629
13	248	0.8795	-0.1893	-3.7891	-4.1671	-2.0686
13	249	0.9136	-0.3646	-3.5169	-4.7026	-1.843
13	250	1.5664	1.3251	-3.3691	-4.5466	-0.37
13	251	0.8394	-0.1068	-3.5662	-4.596	-1.8154
13	252	1.0489	-0.4597	-3.7843	-4.5792	-1.9175
13	253	0.4819	-0.583	-4.0118	-5.0435	-2.5563
13	254	0.6769	-0.7206	-3.8164	-4.3333	-2.1859
13	255	1.5793	-0.3263	-3.6461	-4.8675	-2.0825
13	256	1.3198	-0.5974	-3.1812	-4.9456	-1.4719
13	257	0.5596	-0.6394	-3.9645	-5	-2.5995
13	258	-0.0191	-1.1048	-3.9998	-5.862	-2.8353
13	259	1.1115	0.0233	-3.405	-4.4444	-1.3638
13	260	0.9426	-0.067	-3.4867	-4.5084	-1.6371
13	261	0.777	0.7115	-3.8917	-5.1322	-2.1649
13	262	1.04	-0.2434	-3.211	-4.6341	-1.9153
13	263	1.0452	-0.2808	-2.1222	-4.7663	-1.3759
13	264	0.1323	-0.9111	-4.5128	-4.7511	-2.6214
13	265	1.2415	0.0401	-3.4211	-4.2832	-1.4456
13	266	1.5813	-0.1983	-3.4021	-4.5093	-2.1836
13	267	0.5694	-0.6915	-3.8239	-4.0357	-2.0762
13	268	0.2064	0.5681	-4.38	-5.3321	-2.5817
13	269	1.1766	-0.3487	-3.64	-4.7184	-1.8374
13	270	1.1744	-0.1624	-3.5003	-4.6071	-0.9391
13	271	1.2264	-0.3321	-3.7725	-5.0592	-2.3608
13	272	-0.3497	-1.2318	-4.696	-5.8439	-2.7806
13	273	0.6479	-0.4386	-3.6725	-3.2538	-2.2323
13	274	0.4932	-0.5638	-4.2053	-5.0572	-2.2935
13	275	2.4743	-0.6479	-3.9203	-4.8253	-2.091
13	276	1.0187	-0.2381	-3.126	-4.5977	-1.5084
13	277	0.8387	1.0238	-3.7413	-4.8665	-2.2004
13	278	1.1189	-0.2989	-3.6348	-4.6994	-2.009
13	279	1.2999	-0.1711	-3.3493	-4.5373	-1.9582
13	280	-0.2714	-1.4379	-4.9106	-5.8255	-1.1665
13	281	0.643	-0.5402	-3.9058	-4.5636	-2.3322
13	282	1.121	-0.3584	-3.6572	-4.7071	-2.0853
13	283	1.7772	-0.4869	-3.8435	-4.705	-2.1082
13	284	2.9113	-0.2568	-3.6647	-4.802	-1.8043
13	285	0.7113	-0.4235	-3.9327	-5.1491	-2.126
13	286	0.7398	-0.2433	-3.4175	-4.7696	-1.9108
13	287	0.8664	-0.0048	-3.5846	-3.9611	-1.8399
13	288	-0.7185	-1.7721	-5.1324	-6.3693	-1.7498
13	289	0.5896	-0.8133	-3.9823	-4.9369	-2.1812
13	290	1.4521	0.3194	-3.4765	-3.9687	-1.7709
13	291	1.0648	-0.1249	-3.6357	-4.7101	-1.8847
13	292	0.2391	-1.0055	-4.1297	-4.5065	-1.9528
13	293	0.6649	-0.606	-2.1517	-4.9117	-1.7878
13	294	0.9035	-0.3293	-3.4458	-4.727	-1.9819
13	295	0.9895	-0.2208	-3.6954	-4.7028	-2.0112
13	296	1.348	0.1961	-3.205	-4.4257	-1.48
13	297	0.6268	-0.2702	-3.8714	-4.7485	-1.9796
13	298	0.6452	0.3169	-3.8522	-5.1232	-2.1759
13	299	0.4819	-0.5412	-3.3905	-4.4291	-2.0531
13	300	1.0617	-0.2403	-3.2343	-4.7796	-1.8551
