# Supplementary material for: An improved grey wolf optimization algorithm for 3-D UWB indoor positioning
Source: PLoS One. 2026 Jun 18;21(6):e0352111. doi: 10.1371/journal.pone.0352111 (PMC13278456; doi:10.1371/journal.pone.0352111)
Supplement: S1 Data — (ZIP) [file pone.0352111.s001.zip › data/data14.xlsx]

## Sheet: Sheet1
标签ID	样本序号	TDOA21(m)	TDOA31(m)	TDOA41(m)	TDOA51(m)	TDOA61(m)
14	1	-2.0872	-5.1253	-4.0286	-1.0617	0.7726
14	2	-1.2713	-4.6306	-3.7772	-0.4649	1.3169
14	3	-2.3681	-5.2208	-4.413	-0.9564	0.489
14	4	-1.8397	-3.4677	-3.4525	-0.4411	0.8281
14	5	-2.2025	-5.0265	-4.2749	-0.7911	1.0578
14	6	-1.7737	-5.2567	-4.0011	-0.7481	0.6285
14	7	-3.1088	-6.2319	-5.1451	-1.3218	-0.2488
14	8	-1.7256	-4.6598	-3.8075	-0.5816	1.0218
14	9	-1.9144	-4.9492	-3.7049	-0.7808	0.8652
14	10	-1.9316	-4.9198	-3.8209	-1.0384	1.6934
14	11	-2.4542	-5.2479	-4.8677	-1.213	0.7874
14	12	-1.6213	-4.7627	-3.7978	0.08	0.9594
14	13	-1.8206	-5.0731	-3.9381	-1.0007	0.7891
14	14	-1.3294	-5.0753	-3.8571	-0.6311	0.8013
14	15	-1.9399	-5.0025	-4.0072	-0.6811	1.0725
14	16	-1.9593	-4.3023	-4.2269	-0.7265	0.5275
14	17	-1.8075	-5.0078	-3.8371	1.0957	1.1515
14	18	-1.3316	-5.0577	-0.9123	-0.6134	0.7352
14	19	-1.93	-4.9715	-3.8914	0.5006	1.9407
14	20	-1.8763	-4.7736	-3.926	-0.5929	1.0344
14	21	-2.195	-4.5458	-4.2185	-0.8615	0.325
14	22	-1.9329	-5.1521	-4.2459	-1.0129	0.3558
14	23	-1.6735	-4.2474	-3.9903	0.1361	1.2327
14	24	-1.6869	-4.9819	-3.9074	-0.9532	0.7704
14	25	-2.8224	-4.9223	-4.3076	-0.7782	0.3376
14	26	-2.412	-4.871	-4.2101	-0.9363	1.0328
14	27	-3.1711	-6.1061	-5.0059	-0.9978	0.1816
14	28	-1.8914	-5.0785	-4.0927	-0.916	0.6745
14	29	-2.3349	-5.5327	-4.1976	-1.1557	0.3356
14	30	-2.1057	-5.078	-3.9964	-0.8242	0.9757
14	31	-2.1739	-5.0377	-3.947	-0.6498	0.7661
14	32	-2.2116	-4.9569	-2.6385	-0.761	0.649
14	33	-1.8701	-5.0115	-3.9552	-0.8165	0.885
14	34	-1.0355	-4.9529	-3.9326	-0.3906	0.99
14	35	-2.3392	-5.888	-4.048	-0.0974	0.1119
14	36	-2.212	-4.8192	-4.0019	-0.8719	0.9439
14	37	-2.398	-5.6085	-4.3868	-1.0928	0.7097
14	38	-1.4047	-5.408	-4.6503	-1.1137	1.1108
14	39	-3.384	-6.4028	-5.2636	-2.1934	-0.3189
14	40	-1.2185	-4.8913	-3.1996	-0.5986	0.718
14	41	-1.7883	-5.0469	-3.9924	-0.4375	0.8188
14	42	-2.0017	-4.9945	-4.1421	0.105	1.325
14	43	-1.9877	-5.9449	-4.9179	-1.4879	-0.0509
14	44	-1.9694	-4.7935	-3.6554	-0.7248	0.9075
14	45	-2.1892	-5.2398	-4.265	-0.8247	0.3809
14	46	-1.8863	-5.0532	-0.7609	-0.1335	0.8925
14	47	-1.1905	-4.7343	-3.8973	-0.2707	1.0047
14	48	-2.0016	-5.1735	-3.934	-0.7888	0.2863
14	49	-2.07	-5.0033	-4.1049	-0.8965	0.8208
14	50	-1.9722	-4.4965	-4.1559	-0.582	1.0895
14	51	-1.8937	-4.9694	-4.0461	-0.3854	0.8671
14	52	-1.9795	-5.0099	-3.984	-0.9403	0.9062
14	53	-1.8359	-5.2435	-4.127	-0.7998	0.8761
14	54	-2.184	-4.6016	-4.0746	-1.1591	0.7076
14	55	-1.8163	-4.3774	-3.598	-0.184	1.058
14	56	-2.4333	-5.5046	-4.1226	-1.344	0.3035
14	57	-2.0769	-5.0294	-4.0463	-0.479	0.4055
14	58	-1.9132	-4.9922	-3.8614	-0.7891	1.9885
14	59	-2.0126	-4.9552	-4.1252	-0.6582	0.8021
14	60	-1.6471	-4.8371	-3.2201	-0.2899	1.0254
14	61	-1.4405	-4.779	-3.8147	-0.5909	1.0883
14	62	-2.5054	-5.653	-4.4918	-0.851	0.7437
14	63	-2.6258	-5.7491	-4.5654	-1.4338	0.2411
14	64	-1.0714	-5.0674	-4.1592	-0.6807	0.5856
14	65	-2.2219	-4.928	-4.4087	-0.8697	0.5423
14	66	-2.8012	-5.7215	-4.8433	-0.6631	0.0961
14	67	-2.0768	-3.6095	-3.8954	-0.5932	0.8315
14	68	-1.7413	-3.4636	-3.5918	-0.4382	1.0844
14	69	-1.8802	-5.0649	-3.6014	-0.5935	0.7859
14	70	-1.8411	-4.8934	-4.0038	-0.6595	0.8381
14	71	-2.003	-4.488	-3.8249	2.6429	0.759
14	72	-1.7708	-4.5972	-4.0558	-0.6741	1.2877
14	73	-2.1657	-4.9853	-4.1189	-0.577	0.6172
14	74	-1.7398	-5.0122	-3.6025	-0.3775	0.8407
14	75	-2.2405	-4.9534	-4.3333	-0.1684	0.6336
14	76	-2.1221	-5.1652	-4.1541	-1.0127	0.8411
14	77	-1.9317	-4.1006	-3.3997	0.1167	1.1748
14	78	-1.863	-4.6016	-4.0614	-0.6468	0.665
14	79	-1.8361	-5.0271	-3.1568	-0.6013	0.9424
14	80	-0.5225	-4.8366	-3.2175	-0.3786	1.302
14	81	-1.9978	-5.2672	-4.3014	-0.6222	0.296
14	82	-2.0038	-5.7685	-4.5637	-1.6295	0.1394
14	83	-2.0529	-4.8341	-4.0483	-0.0745	0.9418
14	84	-2.454	-5.2637	-4.3177	-1.0613	0.3138
14	85	-2.6016	-5.494	-4.6156	-1.0832	1.5722
14	86	-1.0282	-5.2092	-4.0618	-0.851	0.7909
14	87	-2.3343	-5.3647	-4.4609	-1.1396	0.6713
14	88	-2.1144	-5.0168	-4.1538	-0.638	0.7166
14	89	-1.9188	-4.9766	-3.9477	0.2933	0.9554
14	90	-1.8503	-5.0353	-3.557	-0.275	1.4207
14	91	-1.9038	-4.3722	-3.7131	-0.3683	0.9872
14	92	-1.7757	-4.9455	-3.452	-0.5614	0.8928
14	93	-1.8364	-5.041	-3.7943	-0.7307	0.8661
14	94	-1.3455	-5.1999	-4.3685	-0.9224	0.9693
14	95	-1.8381	-4.9636	-3.1387	-0.65	1.0417
14	96	-2.1161	-5.0512	-4.1412	-0.7212	0.9056
14	97	-1.8353	-5.0931	-4.195	-0.6825	1.4865
14	98	-2.0914	-5.0573	-4.0903	-0.5313	0.7532
14	99	-2.1103	-4.6907	-4.167	-0.9871	0.6391
14	100	-2.3095	-5.5478	-4.3371	-1.0337	0.5342
14	101	-1.6752	-4.4663	-3.9321	-0.4099	0.7785
14	102	-2.1292	-5.1674	-4.1139	-0.8633	1.5778
14	103	-1.8518	-4.9391	-3.9403	-0.2768	0.9921
14	104	-2.0433	-4.2086	-2.7685	-0.5015	0.9946
14	105	-2.1599	-3.4505	-4.2629	-0.8601	0.5081
14	106	-2.2869	-3.7774	-4.2717	-0.7979	0.4679
14	107	-1.722	-4.7025	-3.9122	-0.5777	0.9531
14	108	-1.4556	-4.857	-3.6491	-0.8202	0.7546
14	109	-1.9981	-4.8976	-3.7381	-0.1169	0.8762
14	110	-2.2828	-5.0313	-4.1628	-0.8836	1.055
14	111	-1.7349	-3.9488	-3.8885	-0.7137	0.9933
14	112	-1.9022	-4.7326	-2.7937	-0.562	1.0724
14	113	-1.7193	-5.0309	-4.1318	-0.8312	0.7373
14	114	-0.9894	-4.2718	-4.0634	-0.5178	2.0075
14	115	-1.2334	-5.0188	-3.7426	-0.6394	1.106
14	116	-2.2014	-4.9919	-4.0784	-0.8823	1.0216
14	117	-2.2515	-5.2207	-4.307	-1.4917	0.3178
14	118	-2.3657	-5.3064	-4.4178	-1.4351	0.5476
14	119	-4.6743	-7.3108	-6.2277	-3.0571	-0.815
14	120	-2.1404	-4.549	-4.112	-0.4584	0.8721
14	121	-1.6308	-4.9406	-3.9505	0.9102	1.1322
14	122	-2.3714	-5.3992	-4.2101	-0.7102	0.5846
14	123	-2.0087	-4.9364	-3.7872	-0.7528	1.0191
14	124	-2.3376	-5.1651	-4.0034	-0.8426	0.8879
14	125	-2.1514	-5.1607	-4.3076	-0.4051	0.4596
14	126	-2.055	-5.248	-4.0658	-0.7751	0.6053
14	127	-0.7818	-4.8038	-3.7488	-0.3701	1.2113
14	128	-1.859	-4.516	-3.942	0.0344	1.0166
14	129	-2.0823	-5.2048	-4.2894	-0.7729	0.453
14	130	-2.1599	-4.9381	-3.6572	-0.9157	0.8845
14	131	-2.376	-5.4859	-4.1863	-1.1349	0.3246
14	132	-2.1842	-4.762	-4.045	-0.8194	0.8291
14	133	-3.3549	-6.3268	-5.286	-1.7792	-0.531
14	134	-1.8884	-5.0992	-4.0184	-0.6034	0.4261
14	135	-2.1004	-4.9606	-4.3641	-1.0529	0.9082
14	136	-2.0025	-4.9204	-3.7459	-0.4581	0.9724
14	137	-2.1714	-4.9884	-4.0747	-0.7246	1.6186
14	138	-2.0466	-4.8369	-4.0092	-0.9053	1.072
14	139	-2.0616	-5.231	-4.0376	-0.7248	0.5374
14	140	-1.7331	-4.7017	-4.0647	-0.7688	0.848
14	141	-2.434	-4.1926	-4.53	-1.3806	-0.2204
14	142	-0.846	-5.05	-3.932	1.0381	0.8722
14	143	-4.3679	-7.4994	-6.5566	-3.1139	-1.6056
14	144	-2.1511	-4.9382	-3.9861	-0.6792	0.757
14	145	-1.6831	-4.927	-4.2442	-1.0104	1.219
14	146	-1.3613	-5.0739	-3.8648	-0.6088	1.1554
14	147	-1.7635	-4.7919	-3.807	-0.4581	0.8702
14	148	-1.47	-4.7996	-2.5336	-0.1369	1.0738
14	149	-2.7843	-5.581	-4.6087	-1.4599	0.2566
14	150	-1.5628	-5.1026	-3.3218	-0.6668	0.7783
14	151	-1.8382	-4.9224	-3.9968	-0.4758	0.8452
14	152	-2.0892	-5.0283	-3.8451	-0.5639	1.1188
14	153	-1.9391	-4.7664	-4.026	-0.7418	0.6561
14	154	0.0483	-3.955	-3.8627	-0.4784	1.2356
14	155	-1.9636	-4.8724	-3.959	-0.2905	0.8032
14	156	-1.4766	-4.7377	-3.8623	-0.5229	1.9881
14	157	-1.9283	-5.4494	-4.3994	-1.0595	0.9563
14	158	-1.5125	-5.2176	-4.1571	-0.9221	1.0355
14	159	-2.0221	-5.0592	-4.0234	1.0612	0.5076
14	160	-2.2837	-5.3871	-4.5361	-1.1826	1.9443
14	161	-2.1497	-5.0478	-3.8835	-0.8262	0.8004
14	162	-2.0209	-4.9821	-3.8771	0.1663	0.761
14	163	-1.5847	-4.8387	-3.9288	-0.2049	1.0303
14	164	-2.3581	-5.3784	-2.5435	-1.225	0.3315
14	165	-2.8679	-5.8119	-5.1583	-1.7775	-0.3068
14	166	-2.3405	-5.2137	-4.186	-0.768	1.1239
14	167	-1.4428	-4.3334	-4.168	-0.4499	1.0367
14	168	-2.2264	-5.0985	-3.5884	-0.9245	0.796
14	169	-2.5812	-5.5352	-4.6235	-1.2445	0.963
14	170	-1.8849	-4.9638	-4.0482	-0.7608	0.8159
14	171	-0.6092	-4.8793	-3.7865	-0.2838	1.1505
14	172	-1.116	-4.1336	-3.9852	-0.3934	0.9213
14	173	-2.0549	-4.4347	-3.7361	-0.6514	1.1148
14	174	-2.2358	-5.1536	-3.932	-0.9077	0.6165
14	175	-2.1879	-4.8922	-4.4849	-0.5069	0.677
14	176	-2.1869	-4.9922	-3.9618	-0.6573	0.9371
14	177	-3.3695	-6.2801	-5.401	-2.0087	-0.5217
14	178	-2.0806	-4.8161	-4.0243	-0.7665	0.9397
14	179	-1.8593	-4.7464	-2.9211	-0.5787	1.1757
14	180	-3.4428	-6.0334	-5.2951	-1.8837	-0.6652
14	181	-1.49	-4.962	-3.772	-0.6531	3.5828
14	182	-0.5266	-5.048	-4.0748	-0.6208	0.7991
14	183	-1.8609	-4.7453	-4.0013	-0.1118	1.1086
14	184	-2.465	-5.4021	-2.9392	-1.1104	0.6602
14	185	-1.994	-4.7408	-1.0615	1.0782	0.8637
14	186	-2.4195	-5.4364	-4.2941	-0.9805	0.6631
14	187	-2.4687	-4.79	-4.3022	-1.2759	0.4279
14	188	-0.812	-4.9653	-4.171	-0.1823	0.8757
14	189	-1.6612	-4.9455	-3.444	-0.529	0.9704
14	190	-1.8376	-4.7859	-3.6447	-0.8008	1.0653
14	191	-2.1358	-5.0264	-2.4983	-0.7473	0.8751
14	192	-1.9703	-4.9465	-4.0772	-0.5831	1.3098
14	193	-1.8018	-4.7736	-3.8529	-0.4437	1.2384
14	194	-1.825	-4.1687	-4.4704	-0.5473	0.6533
14	195	-0.4305	-5.3862	-4.4512	-1.1964	0.4058
14	196	-2.2075	-5.0427	-4.1338	-0.9608	0.7558
14	197	-2.2873	-5.0799	-3.8671	-0.1566	0.7171
14	198	-1.753	-4.3966	-3.0939	-0.5946	1.6071
14	199	-1.6288	-4.7755	-3.1169	-0.7862	1.3664
14	200	-2.1217	-5.0733	-4.1607	-0.31	1.0687
14	201	-2.3525	-5.0614	-4.2389	-1.0841	0.6893
14	202	-2.0596	-4.9956	-4.0118	-0.706	1.2362
14	203	-2.2475	-4.9244	-3.8557	-0.4622	0.7236
14	204	-1.2589	-4.9377	-4.0363	-0.617	1.0426
14	205	-2.1724	-4.2336	-3.1754	-0.7009	0.7465
14	206	-0.9082	-4.8859	-3.9143	-0.695	0.9169
14	207	-2.1458	-4.9895	-3.0874	-0.2642	0.8553
14	208	-2.1549	-4.7999	-3.9259	-0.538	0.8592
14	209	-1.2716	-4.3701	-2.4998	-0.4173	1.0499
14	210	-2.2507	-4.6734	-4.1059	-0.9792	0.6871
14	211	-1.9905	-4.9691	-4.1628	-0.1827	0.5747
14	212	-1.4935	-4.855	-3.9694	0.1838	0.8553
14	213	-2.0537	-4.726	-3.7591	-0.7649	0.951
14	214	-1.9293	-4.5321	-3.8081	0.9559	1.115
14	215	-1.8075	-5.0199	-4.1318	-0.894	1.4614
14	216	-2.0529	-5.0777	-3.9274	-1.0895	1.1357
14	217	-2.4101	-4.2694	-4.0297	-1.2197	0.3241
14	218	-1.9473	-4.8364	-3.9073	-0.2214	0.8658
14	219	-1.8889	-5.0743	-3.566	-0.5275	0.9855
14	220	-2.0358	-5.1072	-4.0007	-0.3769	1.4169
14	221	-2.345	-5.3805	-4.422	-1.078	0.5105
14	222	-1.9526	-5.1332	-4.1513	-0.5168	1.1666
14	223	-1.9952	-5.2732	-4.0023	-1.0042	1.0645
14	224	-1.7713	-4.9205	-3.9322	-0.4999	1.2582
14	225	-1.8504	-5.2829	-4.0658	-0.9268	0.687
14	226	-1.1961	-3.3777	-3.8689	-0.9503	1.3694
14	227	-2.1315	-5.1666	-3.1324	-1.0124	1.4432
14	228	-2.9978	-5.6605	-4.8897	-0.8302	-0.0209
14	229	-1.5547	-5.0211	-3.8267	-0.5268	0.7157
14	230	-1.097	-4.6079	-3.943	-0.7902	0.8368
14	231	-1.8733	-4.6361	-3.6719	-0.3535	0.9847
14	232	-1.8915	-4.9512	-3.9245	-0.5415	0.9235
14	233	-2.0748	-5.0476	-4.1927	-0.729	0.7316
14	234	-2.9948	-5.9789	-5.0178	-1.6122	0.0405
14	235	-1.6092	-5.0536	-4.1299	-0.7874	0.6088
14	236	-1.5681	-4.9163	-3.9324	-0.2076	1.1961
14	237	-2.1107	-5.162	-3.5157	-1.0145	0.717
14	238	-2.2667	-5.191	-3.6011	-0.894	0.6629
14	239	-1.8342	-5.0645	-3.8212	-0.7152	0.7543
14	240	-2.5477	-5.5613	-4.5718	-1.0863	0.1581
14	241	-1.7367	-4.1373	-3.9558	-0.6654	0.9084
14	242	-2.2543	-5.392	-3.4338	-0.4034	0.3552
14	243	-2.5192	-5.4729	-4.2944	-1.1514	0.404
14	244	-1.9052	-5.0093	-3.5988	-0.3392	1.7488
14	245	-1.5402	-4.8256	-3.2679	-0.7262	0.71
14	246	-2.0185	-4.9422	-4.1178	-0.7692	0.7814
14	247	-1.9935	-4.9525	-4.0444	-0.5887	0.9323
14	248	-1.3108	-4.9845	-4.1439	-0.8154	0.6691
14	249	-1.7469	-4.1594	-3.642	-0.6305	0.8771
14	250	-1.8796	-4.6793	-4.1304	-0.5774	1.3524
14	251	-2.3217	-4.8239	-4.0618	-0.816	0.8321
14	252	-2.2284	-5.211	-4.236	-0.7999	0.7714
14	253	-2.8372	-5.6264	-4.7861	-1.3915	0.1673
14	254	-1.7282	-4.6727	-2.7428	-0.5999	0.942
14	255	-2.0906	-5.2259	-4.1293	-0.6055	0.5267
14	256	-1.2217	-4.6918	-4.0757	-0.7151	0.8668
14	257	-2.1002	-5.0624	-4.2224	-0.9077	1.0006
14	258	-1.6722	-4.7231	-2.1787	-0.7764	1.5093
14	259	-2.3386	-6.4918	-4.9936	-1.6841	-0.8917
14	260	-2.0633	-4.8751	-4.0898	-0.5753	0.7684
14	261	-1.9864	-4.947	-3.885	-0.0196	0.8544
14	262	-1.9088	-4.8404	-3.9259	-0.5629	0.6813
14	263	0.1295	-4.6996	-3.5744	-0.2145	1.2246
14	264	-2.1746	-5.0434	-4.2146	0.1607	0.5653
14	265	-1.2193	-4.9942	-3.5525	0.1455	0.9407
14	266	-1.8086	-4.7473	-3.9318	-0.6075	1.0697
14	267	-1.7829	-4.6643	-3.9935	1.3349	1.9723
14	268	-2.578	-5.4061	-4.8187	-0.9451	-0.2373
14	269	-2.361	-5.0468	-3.7403	-0.8707	0.8724
14	270	-1.7456	-4.6402	-3.9515	-0.6258	2.266
14	271	-1.7589	-4.851	-3.9649	-0.8395	0.8841
14	272	-2.2012	-5.0976	-4.2656	-0.8543	0.6887
14	273	-2.0706	-4.8042	-4.0353	-0.6224	0.6257
14	274	-1.6895	-4.8004	-3.8647	-0.59	0.7766
14	275	-1.5778	-5.0613	-4.1402	-0.8404	0.7011
14	276	-1.497	-4.9872	-3.6413	-0.4321	1.2287
14	277	-1.5886	-4.8497	-3.512	-0.5175	1.2894
14	278	-2.1432	-5.0304	-4.0519	-0.8468	0.9507
14	279	-1.8638	-4.7905	-3.7746	-0.7441	1.9959
14	280	-1.8549	-4.8628	-4.0998	-0.9149	0.8119
14	281	-1.9373	-5.2834	-4.3712	-0.6161	1.2206
14	282	-1.846	-4.7956	-3.5697	-0.3604	0.9512
14	283	-2.3219	-3.5024	-4.0366	-0.7532	0.501
14	284	-0.7272	-4.6565	-3.9261	-0.5922	0.9777
14	285	-2.0787	-4.9864	-4.0704	-0.8242	0.9965
14	286	-1.9093	-4.7962	-3.8281	0.0466	1.2391
14	287	-2.2307	-5.4001	-4.3677	-1.2104	1.3192
14	288	-0.9162	-4.6919	-3.9472	-0.6115	0.6795
14	289	-0.9881	-4.5989	-3.7155	-0.4149	1.2179
14	290	-1.7306	-5.1432	-3.7637	-0.9275	1.7401
14	291	-1.8616	-4.9208	-4.1315	-0.7926	1.2364
14	292	-2.2585	-5.1122	-4.1392	-0.8955	0.6752
14	293	-1.7523	-5.1938	-3.8511	-0.5734	0.8163
14	294	-2.0489	-5.0591	-4.136	-1.0593	0.5354
14	295	-1.9226	-4.6853	-4.1676	-0.4661	0.9412
14	296	-2.1392	-4.9172	-3.0085	-0.7978	0.75
14	297	-1.9887	-4.9334	-4.0442	1.3645	0.5712
14	298	-1.9136	-2.3124	-3.9674	-0.6511	1.0792
14	299	-2.1788	-5.193	-4.2241	-0.8823	0.6921
14	300	-3.6872	-6.433	-5.7016	-2.4243	-0.9803
