# Supplementary material for: An improved grey wolf optimization algorithm for 3-D UWB indoor positioning
Source: PLoS One. 2026 Jun 18;21(6):e0352111. doi: 10.1371/journal.pone.0352111 (PMC13278456; doi:10.1371/journal.pone.0352111)
Supplement: S1 Data — (ZIP) [file pone.0352111.s001.zip › data/data2.xlsx]

## Sheet: Sheet1
标签ID	样本序号	TDOA21(m)	TDOA31(m)	TDOA41(m)	TDOA51(m)	TDOA61(m)
2	1	-0.5729	-2.8016	-2.4979	-0.3578	1.991
2	2	-0.7927	-2.9107	-2.4024	-0.6581	0.9133
2	3	-1.0734	-3.3746	-3.0535	-0.8251	0.3188
2	4	-0.7603	-2.3301	-2.3939	-0.6046	0.8293
2	5	-0.5957	-2.9045	-2.505	-0.5727	0.8199
2	6	-1.0156	-3.7709	-3.06	-1.4615	1.1562
2	7	-0.7127	-2.8528	-1.8202	-0.8071	0.6638
2	8	-2.6758	-4.6671	-4.4916	-2.5909	-0.8107
2	9	-0.7826	-3.2244	-2.4281	-0.9044	0.6692
2	10	-0.8037	-2.8539	-0.7977	-0.5503	0.8406
2	11	-0.6438	-2.6312	-2.2721	-0.4716	1.0006
2	12	-0.9606	-1.5492	-2.3531	-0.9725	0.8578
2	13	-1.6834	-3.9105	-3.6797	-1.7279	-0.3796
2	14	-1.6822	-3.6267	-3.0293	-0.5563	0.2879
2	15	-0.9378	-2.795	-2.7182	-0.7877	0.4902
2	16	0.3614	-2.9817	-1.9128	-0.7787	1.197
2	17	-0.6475	-3.0299	-2.5839	-0.0044	0.9277
2	18	-0.3721	-2.9177	-2.3682	-0.4546	0.7989
2	19	-0.7276	-2.9998	-1.7399	-0.4493	1.8609
2	20	-0.6515	-1.8536	-0.2293	-0.7647	1.0315
2	21	-1.7137	-3.8096	-3.7592	-1.4543	0.4509
2	22	-0.7573	-3.0739	-2.684	-0.5286	0.5638
2	23	-1.0081	-3.1908	-2.4182	-1.0215	0.6361
2	24	-0.0103	-2.849	-2.3377	-0.4621	0.8332
2	25	0.026	-2.7096	-2.358	-0.4997	1.1087
2	26	-0.713	-2.7214	-2.314	-0.5799	0.9153
2	27	-0.4178	-2.5149	-2.1423	-0.064	1.0102
2	28	-0.3857	-2.772	-1.6213	0.5255	1.1293
2	29	-0.8848	-2.8726	-2.4015	-0.3806	0.8412
2	30	-0.6779	-3.057	-2.4614	-0.687	0.8472
2	31	-0.66	-1.7601	-2.2817	-0.3859	0.6486
2	32	0.3823	-2.7452	-1.9844	-0.4288	0.8648
2	33	-0.1592	-3.5989	-2.9062	-1.3998	1.4144
2	34	-0.8479	-2.9137	-2.6275	-0.4149	0.6924
2	35	-0.6533	-3.0221	-2.4368	-0.6065	0.7421
2	36	-0.7968	-3.2196	-2.6106	-0.5323	1.0699
2	37	-1.0821	-2.625	-2.8727	-0.8645	0.3979
2	38	-1.3888	-3.8121	-3.3769	-1.3567	0.0074
2	39	-1.0128	-3.9268	-3.2084	-1.4503	-0.0046
2	40	-0.8076	-3.2105	-2.7154	-0.8032	0.4808
2	41	-1.1217	-3.2155	-3.0232	-1.2612	0.2721
2	42	-1.9689	-4.1453	-3.6867	-1.7025	-0.3626
2	43	-1.0725	-3.3608	-2.4817	-1.0938	0.4361
2	44	-1.2991	-3.2527	-2.878	-1.2254	0.3447
2	45	-0.7366	-3.0756	-2.5642	-0.5779	0.8861
2	46	-0.3457	-2.8605	-2.3653	-0.5486	1.0048
2	47	-1.0271	-3.0324	-2.725	-0.5989	0.617
2	48	-1.152	-3.4584	-2.9019	-1.1258	0.1919
2	49	-0.848	-3.0318	-2.5669	-0.0767	0.8147
2	50	-0.3495	-2.995	-0.9919	-0.6026	1.0089
2	51	-0.035	-2.7863	-2.3295	-0.3495	0.9198
2	52	-0.5745	-2.8797	-2.6939	-0.6186	1.1286
2	53	1.384	-2.5134	-1.8098	-0.3207	1.1214
2	54	-0.6032	-3.0716	-2.5347	-0.728	2.1935
2	55	-0.6554	-2.6314	-2.5811	-0.6766	2.2203
2	56	-0.9362	-2.0655	-2.6685	-0.9324	0.6842
2	57	-0.8552	-2.4704	-2.44	-0.1586	1.057
2	58	-0.3302	-2.7231	-2.3474	0.6701	1.3764
2	59	-0.7218	-3.6078	-3.0913	-0.1474	0.2842
2	60	-0.5806	-2.781	-2.2035	-0.1083	1.789
2	61	-1.1807	-3.4963	-2.5664	-0.8678	1.8131
2	62	-1.0613	-3.5	-2.9664	-0.9668	0.4255
2	63	-1.4603	-3.8124	-2.9121	-1.3858	-0.0174
2	64	-0.7419	-2.846	-2.2534	-0.2663	1.0959
2	65	-0.6337	-2.9152	-2.1019	-0.4481	2.0533
2	66	-0.8325	-2.7942	-2.5498	-0.611	0.9271
2	67	0.7538	-2.7825	-2.3211	-0.5342	1.2029
2	68	-0.9656	-2.9592	-2.6777	-0.8671	0.6228
2	69	-1.0028	-3.0513	-2.6397	-0.5267	0.7468
2	70	-0.6045	-2.7321	-2.3132	-0.6849	1.201
2	71	0.4695	-2.7241	-2.1386	-0.4465	0.982
2	72	-0.2875	-2.6907	-2.1894	0.1734	1.15
2	73	-0.9997	-1.9283	-2.5561	-0.5137	0.7587
2	74	-0.7164	-3.1954	-2.0594	-0.8422	1.0905
2	75	-0.7717	-2.7836	-2.602	-0.6982	0.8376
2	76	-0.7847	-2.5327	-2.5241	-0.7035	0.9942
2	77	-0.4237	-2.4378	-2.0641	-0.5771	1.3279
2	78	-1.3884	-3.7004	-2.9721	-1.2504	-0.01
2	79	-2.9862	-5.0399	-3.7193	-2.4387	-1.0103
2	80	-0.2581	-2.8984	-1.9236	-0.5906	0.6831
2	81	-0.7568	-2.6527	-2.3742	-0.4744	1.0841
2	82	-0.7535	-2.892	-2.2171	-0.3848	1.859
2	83	-0.5259	-2.735	-2.5135	-0.4868	1.0834
2	84	0.0129	-3.0709	-2.6962	-0.7404	0.9008
2	85	-1.2336	-3.5263	-3.2343	-0.997	0.2834
2	86	-0.6589	-3.0137	-2.2093	-0.438	1.1455
2	87	-0.1405	-3.0713	-2.4481	-0.4571	0.6309
2	88	-0.7855	-2.5515	-2.3501	-0.69	1.0063
2	89	-0.4865	-3.0055	-2.555	-0.7493	1.4685
2	90	-0.6758	-2.6924	-2.42	-0.3503	0.927
2	91	-0.5765	-2.9919	-2.4465	-0.478	1.02
2	92	-0.9166	-2.7256	-2.479	-0.1535	0.7129
2	93	-1.1637	-3.4682	-3.0549	-1.2964	0.3054
2	94	-0.4526	-3.1466	-2.5602	-0.8563	0.6425
2	95	-0.8496	-2.8506	-2.7024	-0.1901	0.7471
2	96	-0.8124	-3.2332	-2.6917	-0.8246	0.5752
2	97	-0.6746	-2.6682	-2.323	-0.6446	0.9462
2	98	-0.8853	-2.2798	-2.4832	-0.7234	0.9688
2	99	-1.1864	-3.2392	-2.7433	-1.0662	1.3376
2	100	-0.6656	-3.1653	-2.5497	-0.3247	0.6683
2	101	-0.3921	-2.7118	-2.523	1.0224	0.5564
2	102	-0.7231	-2.9276	-2.4399	-0.5911	1.4847
2	103	-0.7831	-2.9945	-2.5135	-0.8257	1.9254
2	104	-0.6694	-2.765	-2.5247	-0.4901	1.0588
2	105	-1.0733	-3.2061	-2.7683	-0.567	1.1149
2	106	-0.5671	-2.2238	-2.2751	-0.6245	1.1647
2	107	-0.4373	-2.8754	-2.7488	-0.6494	1.1588
2	108	-0.451	-3.0656	-2.5082	-0.6829	0.8802
2	109	-0.4893	-2.1242	-2.4772	-0.7476	1.189
2	110	-0.7797	-2.9805	-2.5976	-0.5457	1.6569
2	111	-1.3854	-3.5708	-2.513	-1.3839	0.0039
2	112	-0.1681	-2.8671	-2.534	-0.8393	0.7709
2	113	-0.7023	-1.2951	-2.2331	-0.4564	1.0092
2	114	-0.5645	-2.6607	-1.2279	-0.337	1.5474
2	115	-0.3379	-2.2208	-2.6488	-0.8794	0.9137
2	116	-0.0917	-2.8498	-2.3065	-0.6464	0.8896
2	117	-2.088	-4.4457	-3.9642	-2.0796	-0.7498
2	118	-0.6851	-2.7491	-2.592	-0.4447	0.8946
2	119	-1.0895	-3.0685	-2.8347	-0.8981	0.7377
2	120	-0.7939	-2.7516	-2.2214	-0.0915	0.9735
2	121	-0.8998	-3.1358	-2.05	-0.8973	1.0322
2	122	-0.1397	-3.0078	-2.469	-0.5714	0.8158
2	123	-0.8423	-2.8092	-2.4267	-0.6749	0.9827
2	124	-0.7241	-3.0176	-2.6223	-0.7234	0.9336
2	125	-0.1863	-2.6347	-2.147	-0.3323	1.0053
2	126	-0.6033	-3.1644	-2.2463	-0.813	2.1931
2	127	0.1225	-1.8043	-2.5679	-0.5824	0.6711
2	128	-1.0426	-2.6654	-2.7452	0.1401	0.6273
2	129	-0.7595	-2.773	-2.4785	-0.603	0.7001
2	130	-0.7732	-2.9106	-2.6355	-0.5545	1.1052
2	131	-1.0071	-3.7158	-3.1381	-1.3021	0.5386
2	132	-0.8281	-2.9834	-2.4164	-0.6138	0.973
2	133	-0.8933	-2.7735	-2.5559	-0.6843	1.0042
2	134	-0.4441	-3.1335	-2.4669	-0.585	0.608
2	135	-0.5613	-2.9833	-2.4899	-0.2928	0.7078
2	136	-0.5968	-3.1025	-2.3641	-0.6302	0.7714
2	137	-0.7906	-2.6131	-2.0569	-0.713	1.4425
2	138	-0.5758	-2.7233	-2.1678	-0.3614	1.7993
2	139	0.2481	-3.028	-1.5179	-0.6839	1.0897
2	140	-0.4266	-3.143	-2.4825	-1.0072	0.3297
2	141	-0.647	-2.9026	-2.5583	-0.4447	0.9306
2	142	-1.7628	-3.8906	-3.4167	-1.7589	0.0944
2	143	-0.8966	-2.8968	-2.61	-0.2777	0.661
2	144	-0.9035	-2.9628	-1.3184	-0.0636	0.8897
2	145	-0.0548	-2.8689	-2.626	-0.4213	1.218
2	146	-1.1127	-3.0081	-2.7309	-0.7927	1.4261
2	147	-0.8301	-2.6679	-1.8802	-0.3233	1.1532
2	148	-0.6615	-3.1555	-2.832	-0.608	1.3668
2	149	-0.5768	-2.9673	-2.2936	-0.7965	1.7573
2	150	0.0194	-2.8891	-2.5625	-0.1141	0.9874
2	151	-1.0192	-2.9973	-2.3107	-0.8334	0.8285
2	152	-1.2496	-1.9736	-4.2495	-2.2916	-0.6821
2	153	-0.8654	-3.0583	-1.2839	0.0825	1.1375
2	154	-0.4614	-2.7773	-2.2143	-0.8054	1.0165
2	155	-0.5512	-2.8089	-2.3797	-0.428	0.9579
2	156	-0.6417	-3.0257	-2.4408	-0.0047	1.1494
2	157	-0.96	-3.0248	-2.8465	-0.7225	0.9146
2	158	-0.7833	-2.861	-2.3811	0.7054	0.6761
2	159	-1.7992	-3.8677	-3.1783	-1.789	-0.2653
2	160	-0.7935	-3.085	-2.4918	-0.8	0.7805
2	161	-0.8442	-3.0666	-2.3451	-0.6565	0.7748
2	162	-0.6191	-2.8947	-1.9116	-0.2979	0.6909
2	163	-0.8697	-3.1511	-2.7526	-0.9498	0.6061
2	164	-1.0973	-2.7941	-2.4784	-0.2869	0.9373
2	165	-0.8955	-2.7858	-2.7327	-1.1811	0.6755
2	166	-1.5335	-3.59	-3.0359	-1.141	0.3837
2	167	-0.9474	-2.9834	-2.2816	-0.9052	0.8594
2	168	-0.7063	-2.8916	-2.5137	-0.4922	0.8834
2	169	-0.8407	-3.03	-2.4399	-0.7578	0.5428
2	170	-1.4175	-3.2902	-3.1804	-1.0407	0.6546
2	171	-0.8495	-2.9189	-2.3898	-0.8096	0.8858
2	172	-1.1979	-3.4241	-2.838	-1.067	0.3694
2	173	-0.7513	-2.9019	-2.6456	-0.3696	0.8546
2	174	-0.5569	-2.9579	-2.4098	-0.2363	0.9366
2	175	-0.9037	-2.9418	-2.6755	-0.8626	0.6868
2	176	1.4206	-3.3178	-2.719	-0.412	1.3123
2	177	-0.6476	-2.7818	-2.7333	-0.7658	0.6764
2	178	-0.4847	-2.8878	-2.1485	-0.5113	0.9341
2	179	-0.6929	-2.3142	-1.1172	-0.5806	1.9548
2	180	-0.8477	-2.9571	-2.6047	-0.7854	0.7052
2	181	-0.9749	-3.2012	-2.749	-0.7695	0.8721
2	182	-0.3658	-2.8355	-2.6159	-0.6986	1.0873
2	183	-2.2514	-3.9547	-2.8936	-0.8889	-0.5244
2	184	-1.1159	-3.2631	-1.9729	-0.8115	0.4748
2	185	-0.4862	-3.0167	-1.7817	-0.6657	1.0533
2	186	-0.7172	-2.7096	-2.3343	-0.4605	1.2617
2	187	-0.4175	-2.2717	-2.2726	-0.5148	1.0927
2	188	-1.0621	-3.3031	-2.4364	-0.9309	0.6631
2	189	-1.0027	-3.2527	-2.9513	-1.1305	0.6081
2	190	-1.5186	-3.438	-3.1001	1.5266	0.3525
2	191	-0.4089	-1.8201	-2.3598	-0.5717	0.9547
2	192	-0.9049	-2.738	-2.3072	-0.6816	0.7732
2	193	-0.907	-2.8186	-2.3602	-1.0289	0.7788
2	194	-0.8061	-2.8591	-2.0068	-0.7979	0.8836
2	195	-0.8652	-3.0001	-2.4712	1.6566	1.1625
2	196	-0.6325	-3.0958	-2.5488	-0.6416	0.7442
2	197	-0.8778	-3.1048	-2.5842	-0.6677	0.7951
2	198	-0.0675	-2.9288	-2.6394	-0.6915	0.6496
2	199	-0.563	-2.6199	-2.35	-0.6221	1.0579
2	200	-0.5894	-1.3631	-1.8701	-0.2172	0.9001
2	201	-0.9281	-3.0863	-2.6497	-0.835	1.0611
2	202	-0.6681	-2.9411	-2.3246	-0.2073	2.1052
2	203	-0.9725	-3.0949	-2.6053	-0.8355	0.7487
2	204	-0.5552	-2.3562	-2.4355	-0.5293	1.0748
2	205	-0.8266	-3.0122	-2.6974	-0.7499	0.833
2	206	-0.5318	-2.832	-2.2175	-0.1792	1.6058
2	207	-1.3398	-3.8135	-3.3097	-1.3683	0.5414
2	208	-0.9327	-3.1839	-3.044	-0.751	0.8995
2	209	-0.1581	-0.9845	-2.4714	-0.4594	1.163
2	210	-0.0419	-3.5004	-2.8807	-1.1755	0.3997
2	211	-0.7705	-1.4467	-2.2044	-0.7062	1.3694
2	212	-0.7082	-2.8703	-2.4377	0.1445	0.6385
2	213	0.0608	-2.286	-2.1948	0.123	1.5295
2	214	-1.0079	-3.2866	-2.7195	-0.743	1.1649
2	215	-0.9892	-3.0685	-2.5993	-0.9149	0.8585
2	216	-0.8369	-2.8811	-2.2678	0.7449	0.8928
2	217	-1.1135	-3.421	-2.6795	-0.7758	0.4921
2	218	-1.0406	-3.1446	-2.4381	-0.9122	1.2322
2	219	-3.1222	-5.173	-4.3042	-2.9198	-1.3771
2	220	-0.8674	-2.9511	-2.6473	-0.6046	0.9048
2	221	-1.7594	-3.9286	-3.0035	-1.0325	0.143
2	222	-1.2167	-3.6021	-2.7926	-1.0585	0.3471
2	223	-0.522	-2.8224	-2.2821	-0.2758	1.278
2	224	-0.9588	-2.1965	-2.5303	-0.5178	0.9036
2	225	-0.5937	-3.0834	-1.3006	-0.4842	0.8905
2	226	-0.9096	-3.0513	-1.3484	-0.8144	0.636
2	227	-0.258	-2.7924	-2.7874	-0.8607	0.9803
2	228	-0.8081	-3.0071	-2.5976	-0.6219	0.6068
2	229	-0.7271	-2.9788	-2.6928	-0.9343	1.3743
2	230	-0.1063	-2.7929	-2.1044	-0.1521	1.0269
2	231	-0.8568	-1.9743	-2.7076	-0.5676	0.7901
2	232	-1.3407	-3.4073	-3.0198	-0.8817	-0.1255
2	233	-1.0847	-3.3928	-2.8346	0.0279	0.7183
2	234	-0.8067	-2.4113	-2.6536	-0.9127	0.7344
2	235	-0.5467	-2.809	-2.3019	-0.5202	0.9265
2	236	-0.8729	-2.9364	-1.984	-0.5806	3.8786
2	237	-0.681	-2.5002	-2.3915	-0.4483	1.7644
2	238	-0.3055	-2.9469	-2.5556	-0.7175	0.8802
2	239	-1.7108	-3.9657	-3.402	-1.1439	-0.2815
2	240	-0.7348	-3.1904	-2.4914	-0.8058	0.6497
2	241	-1.043	-3.105	-2.3377	-0.8373	0.7508
2	242	-0.6706	-2.9091	-2.4638	-0.8224	1.2782
2	243	-0.5006	-2.9515	-2.4751	-0.5322	0.8886
2	244	-0.5215	-2.7966	-2.422	-0.447	1.2006
2	245	-0.4557	-3.308	-1.9385	-0.4448	0.0936
2	246	-0.6268	-3.0976	-2.5785	-0.8346	1.4833
2	247	-1.4423	-3.8173	-3.7478	-1.7501	-0.2267
2	248	-0.6024	-3.1726	-2.5666	-0.9108	2.0519
2	249	-1.0528	-1.6452	-2.4741	-0.5653	1.1148
2	250	-0.8406	-3.1372	-2.6712	-0.4597	0.9234
2	251	-0.7961	-2.5906	-2.0944	-0.73	0.9503
2	252	-0.8792	-2.8998	-2.4588	-0.748	0.8541
2	253	-1.2847	-2.6262	-2.3836	1.3676	0.7916
2	254	-0.4559	-2.5816	-2.2941	0.1182	0.8848
2	255	-0.6642	-2.9516	-2.2757	0.0168	1.0407
2	256	-0.7528	-2.834	-2.0891	-0.4233	0.9459
2	257	-0.6782	-2.967	-2.6593	-0.6319	1.4434
2	258	-1.1501	-3.5236	-2.3854	-0.3896	0.9998
2	259	-1.0988	-2.9036	-2.9442	-0.8155	1.2332
2	260	-0.7269	-2.6665	-2.2633	-0.2664	1.064
2	261	-0.5363	-2.8859	-2.4905	-0.6377	1.0388
2	262	-0.6335	-2.9318	-2.5646	-0.7016	1.5689
2	263	-0.6674	-2.9638	-1.8437	0.2234	0.8163
2	264	-1.0231	-3.0156	-2.3528	-0.2392	0.8111
2	265	-0.6575	-2.478	-2.6065	-0.449	0.855
2	266	-2.6921	-4.7261	-4.5173	-1.9836	-0.7107
2	267	-1.1862	-3.2156	-2.9699	-1.4811	0.3159
2	268	-1.9048	-4.0706	-3.3763	-1.5568	-0.5687
2	269	-0.8266	-2.5979	-2.254	0.2217	0.7717
2	270	-1.4423	-3.6888	-3.089	-1.4308	0.6405
2	271	-0.8338	-2.8068	-2.7413	-0.6941	0.7959
2	272	0.1585	-2.8957	-2.5652	-0.8672	0.9491
2	273	0.0037	-2.8207	-2.5129	-0.5282	1.1868
2	274	0.7553	-2.8505	-2.1605	-0.5313	0.7788
2	275	-0.7557	-2.8621	-2.3614	-0.7537	1.0693
2	276	0.3301	-2.8056	-2.5289	-0.3878	0.774
2	277	-0.741	-2.9676	-2.5095	-0.6814	0.7935
2	278	-1.252	-3.4634	-2.8789	-1.1537	0.3302
2	279	1.4367	-2.8752	-2.414	-0.1117	0.6543
2	280	-1.3133	-3.7765	-3.2076	-1.3073	0.3616
2	281	-0.8783	-2.6963	-2.6254	-0.6772	0.6915
2	282	-0.5484	-2.68	-2.2317	-0.4629	0.9912
2	283	-1.2998	-3.5113	-3.0903	-1.4163	0.3071
2	284	-0.6519	-3.034	-2.5682	-0.106	0.9793
2	285	-0.9519	-3.1054	-2.7032	-0.926	0.8816
2	286	-1.259	-3.9737	-3.0937	-1.6961	-0.1523
2	287	-0.8496	-2.9593	-2.1482	-0.8945	0.719
2	288	-0.5536	-3.0155	-2.6691	-0.4735	1.0089
2	289	-3.0824	-5.4673	-5.3453	-3.423	-2.1332
2	290	0.003	-2.7257	-0.8129	-0.4559	1.2516
2	291	-0.7976	-2.9641	-2.3127	-0.7195	0.7987
2	292	-1.0125	-2.8763	-2.7392	-0.9137	0.5463
2	293	-0.7339	-3.0759	-2.649	-0.5377	1.1279
2	294	-0.5228	-2.885	-2.4145	-0.7626	0.9233
2	295	-0.6365	-2.9519	-2.392	0.175	0.8079
2	296	-1.3162	-3.7079	-2.6568	-1.3841	0.3239
2	297	0.3534	-2.9138	-2.3218	-0.2328	0.9822
2	298	-0.4378	-2.7364	-2.4203	-0.3141	1.1488
2	299	-0.544	-3.0075	-2.5393	-0.0443	0.9265
2	300	-0.6098	-2.872	-2.6958	-0.6599	0.5899
