# Supplementary material for: An improved grey wolf optimization algorithm for 3-D UWB indoor positioning
Source: PLoS One. 2026 Jun 18;21(6):e0352111. doi: 10.1371/journal.pone.0352111 (PMC13278456; doi:10.1371/journal.pone.0352111)
Supplement: S1 Data — (ZIP) [file pone.0352111.s001.zip › data/data3.xlsx]

## Sheet: Sheet1
标签ID	样本序号	TDOA21(m)	TDOA31(m)	TDOA41(m)	TDOA51(m)	TDOA61(m)
3	1	0.3066	-0.519	-2.8945	-3.5317	-1.0299
3	2	0.8168	-0.2496	-2.472	-3.0925	-0.2354
3	3	0.2954	-1.4309	-3.3956	-3.8645	-1.4283
3	4	0.795	-0.3714	-2.3535	-3.1117	0.0715
3	5	0.7029	-0.5918	-1.8788	-3.0093	-0.855
3	6	0.9139	0.1058	-2.287	-2.7584	-0.3793
3	7	1.395	-0.5834	-2.6373	-2.4591	-0.8332
3	8	0.9854	-0.4314	-2.6532	-3.1905	-0.702
3	9	3.9355	-0.6303	-2.5831	-2.9604	-0.898
3	10	0.9509	-0.6433	-2.613	-3.141	-0.8684
3	11	1.2381	-0.401	-2.6127	-3.3682	-0.8516
3	12	1.0855	-0.2978	-2.528	-2.9759	-0.5468
3	13	2.0275	0.0296	-2.5624	-3.0593	-0.852
3	14	0.7565	-0.4772	-2.5812	-3.1007	-0.9664
3	15	0.7355	-0.5801	-2.4367	-1.124	-0.4877
3	16	0.9093	0.3761	-2.0144	-2.8582	-0.5836
3	17	0.7903	-0.5206	-2.6641	-2.9328	-0.857
3	18	0.0367	-1.3687	-3.608	-4.0734	-1.5914
3	19	0.7493	-0.7989	-2.7649	-3.2629	-0.7716
3	20	0.8868	-0.1329	-1.6851	-3.101	-0.2908
3	21	1.129	-0.3878	-2.5653	-3.0638	-0.1732
3	22	0.2451	-1.2356	-2.2582	-3.7307	-1.3807
3	23	0.7866	-0.6706	-1.9536	-3.1742	-0.6672
3	24	1.8658	-1.5608	-3.559	-4.1072	-1.6611
3	25	0.5207	0.602	-3.0563	-2.7351	-1.0758
3	26	0.676	0.3308	-2.2158	-3.3037	-0.6159
3	27	1.1588	-0.2492	-2.4265	-3.0651	-0.1843
3	28	0.6575	0.1554	-2.7803	-2.7586	-0.9173
3	29	0.2596	-1.007	-2.8643	-3.4733	-0.0379
3	30	0.8385	0.0063	-2.8191	-3.1727	-1.0063
3	31	0.766	-0.3658	-2.5713	-3.0573	-0.4062
3	32	0.8298	-0.3958	-2.506	-3.196	-0.9242
3	33	1.0612	-0.346	-2.3474	-3.1736	-0.6926
3	34	0.4015	-1.0591	-3.0962	-3.6023	-1.4154
3	35	0.8175	-0.3677	-2.4998	-3.1736	-0.6868
3	36	1.2311	-0.0485	-2.3043	-2.9897	-0.6762
3	37	0.9637	-0.6184	-2.2561	-3.1643	-0.7165
3	38	1.1954	-0.6647	-2.5851	-3.1744	-0.9045
3	39	0.7719	-0.506	-2.3923	-2.4529	-0.5915
3	40	0.7924	-0.4556	-2.7114	-3.2805	-0.6042
3	41	0.8518	-0.395	-1.7449	-1.5417	-0.7792
3	42	1.1241	-0.3514	-2.4753	-2.9787	-0.4381
3	43	0.7164	-0.7806	-2.7775	-2.418	-1.0017
3	44	-1.0778	-2.5548	-4.556	-4.854	-1.0447
3	45	1.5095	-0.5057	-2.2917	-3.048	-0.8773
3	46	0.6859	-0.5661	-2.2964	-3.2275	-0.8085
3	47	0.3937	-0.4615	-3.1161	-3.298	-1.0792
3	48	1.0805	-0.8908	-2.9268	-3.6494	-1.2856
3	49	1.1184	0.7162	-2.0871	-2.2362	0.1002
3	50	1.115	-0.2439	-2.028	-2.8601	-0.4811
3	51	1.0272	-0.785	-2.4103	-2.8142	-0.7824
3	52	0.871	-0.5763	-2.2341	-2.6844	-0.6064
3	53	1.0142	-0.301	-2.4082	-3.1646	-0.7003
3	54	0.9683	-0.7806	-2.6203	-2.9779	-0.9239
3	55	1.2464	-0.083	-2.1166	-3.0114	-0.7019
3	56	0.8071	-0.1393	-2.5723	-3.4327	-0.9779
3	57	0.9825	-0.1359	-2.3692	-2.9502	-0.394
3	58	0.5921	-0.5561	0.0807	-1.4708	-1.036
3	59	0.1484	-1.4041	-3.6691	-3.8793	-1.1473
3	60	0.9728	-0.4292	-2.081	-3.0262	-0.5304
3	61	0.9122	-0.3705	-1.6516	-0.1385	-0.6616
3	62	0.562	-0.8263	-2.5051	-3.375	-0.789
3	63	1.0146	-0.1742	-2.642	-2.9898	0.8361
3	64	1.1835	-0.5602	-2.6605	-3.1358	-0.7699
3	65	0.574	-0.4856	-2.4769	-3.1347	-0.8869
3	66	0.9067	-0.0839	-2.6302	-2.2245	-0.5439
3	67	0.6716	-0.9161	-2.6175	-2.9335	-1.0203
3	68	0.3042	-1.0221	-3.2446	-3.6582	-0.4107
3	69	1.0113	-0.3286	-2.3861	-2.4782	-0.727
3	70	0.8305	-0.304	-1.6913	-3.2954	-0.6876
3	71	1.0464	-0.4193	-2.5788	-3.2161	-0.8795
3	72	1.0362	-0.3208	-2.3063	-3.049	-0.6345
3	73	0.8399	-0.377	-2.6523	-2.4364	-0.4643
3	74	0.6606	-0.6342	-2.573	-3.0011	-0.9951
3	75	0.7834	-0.6633	-2.7855	-2.8044	-0.8748
3	76	0.8133	-0.9218	-2.8886	-3.3505	-1.0599
3	77	0.6428	-0.6299	-2.9839	-3.236	-0.9595
3	78	0.7125	-0.6296	-2.482	-2.0893	-0.9088
3	79	0.3933	-1.3231	-3.1395	-3.5173	-1.2238
3	80	0.804	-0.6025	-2.4906	-3.4565	-0.5028
3	81	0.9284	-0.444	-2.8571	-2.738	-0.5862
3	82	1.0108	-0.7073	-2.4128	-3.1964	-0.9187
3	83	1.2562	-0.6504	-2.5352	-3.0415	-0.6036
3	84	0.7792	-0.4361	-2.8155	-3.1345	0.1512
3	85	0.5606	-0.763	-2.6196	-3.1439	0.3117
3	86	0.9738	-0.3771	-2.5285	-2.7776	-0.8456
3	87	0.9382	-0.0797	-2.6405	-3.3376	-0.762
3	88	1.5815	-0.2029	-2.2193	-2.8146	-0.4558
3	89	0.8177	0.0704	-2.4618	-1.6092	0.0134
3	90	1.6479	-0.6316	-2.6372	-3.1086	-0.5746
3	91	2.6002	-0.461	-2.5933	-2.4003	1.303
3	92	1.1622	0.426	-2.9042	-3.3026	-0.8693
3	93	0.3816	-1.1492	-3.1207	-3.482	-1.1866
3	94	0.1319	-1.4464	-3.1815	-3.7736	-1.136
3	95	0.8481	-0.2935	-0.9942	-2.9493	-0.4706
3	96	1.6769	1.1747	-1.8473	-2.8456	-0.5082
3	97	0.9629	-0.6094	-2.7667	-3.2908	-0.9245
3	98	-0.1968	-1.2753	-3.4879	-4.045	-0.9077
3	99	1.1063	-1.0351	-2.8027	-3.4689	-1.0745
3	100	1.1013	-0.4027	-2.5974	-3.0187	-0.5867
3	101	0.5145	-0.9857	-2.8842	-2.4196	-1.2382
3	102	0.8366	-0.8086	-2.8278	-3.2256	-0.6846
3	103	1.1729	-0.3486	-2.5601	-2.9522	-0.637
3	104	0.6822	-0.9399	-2.9459	-3.4425	-1.1156
3	105	0.9879	-0.5883	-2.6908	-2.1997	-0.6703
3	106	1.0199	-0.7405	-2.4407	-3.1417	-0.7662
3	107	0.4349	-0.9004	-2.9229	-3.7203	-1.2213
3	108	1.0561	-0.4534	-2.3673	-2.5734	-0.6564
3	109	0.5058	-0.6955	-2.8273	-3.4231	-0.8594
3	110	0.8225	-0.6103	-2.8219	-3.2968	0.3939
3	111	0.6733	-0.6122	-2.7006	-3.2799	-0.9915
3	112	1.2413	-0.3847	-2.5442	-2.9461	-0.4303
3	113	1.0077	-0.3596	-2.7862	-3.0456	-0.7437
3	114	0.7654	-0.4942	-2.6792	-2.4602	-0.9989
3	115	0.747	0.0069	-2.5863	-3.1278	-0.6079
3	116	0.5588	-0.6823	-2.6717	-3.2792	-1.1498
3	117	1.2903	-0.3839	-2.3136	-1.6075	-0.6714
3	118	1.3876	-0.294	-2.4588	-2.7619	-0.2144
3	119	0.7325	0.2812	-1.7722	-3.2388	-0.9084
3	120	0.9652	-0.3456	-2.5818	-2.983	-0.5374
3	121	0.7636	-0.6762	-2.5029	-3.2202	-0.4485
3	122	0.9836	-0.4448	-2.5376	-3.0798	0.0753
3	123	0.7941	-0.6079	-2.3928	-2.7683	-0.6935
3	124	1.1144	-0.7807	-2.9125	-2.6221	-0.7522
3	125	0.5606	-1.1406	-2.9979	-0.965	-1.113
3	126	-0.6458	-1.5833	-4.129	-4.5918	-2.4883
3	127	0.9472	-0.5205	-2.0047	-2.986	0.228
3	128	0.8348	-0.5207	-2.3895	-2.8642	-0.6202
3	129	0.9589	-0.4447	-1.5539	-2.9366	-0.6603
3	130	1.312	-0.7414	-2.77	-3.0223	-0.7231
3	131	-0.5415	-1.7896	-3.7155	-4.1744	-2.1733
3	132	0.9673	-0.5137	-2.5122	-3.0783	-0.4203
3	133	0.7595	-0.5224	-2.5228	-3.269	-0.5179
3	134	1.0064	-0.6224	-2.4657	-3.1712	-0.4687
3	135	0.7872	-0.5293	-2.6434	-2.7944	-0.7239
3	136	0.8763	-0.0956	-2.6245	-3.0903	-0.6258
3	137	0.9245	-0.3346	-0.6296	-3.0807	-0.5512
3	138	0.783	-0.4348	-2.3291	-2.8168	-0.5649
3	139	0.0188	-1.4685	-2.6399	-4.0322	-1.5123
3	140	0.6863	-0.6494	-1.7499	-3.3062	-0.7773
3	141	1.4696	-0.7231	-2.5733	-3.1039	-0.6771
3	142	0.8551	-0.7521	-2.8624	-3.0003	-0.8101
3	143	1.0273	-0.822	-2.405	-3.3548	-0.5094
3	144	0.9309	-0.5645	-2.509	-2.9819	-0.6815
3	145	0.2403	-1.5631	-3.5829	-4.1705	-1.5224
3	146	0.9405	-0.7192	-2.8538	-3.3786	-1.218
3	147	0.936	-0.829	-1.924	-3.0909	-0.6749
3	148	0.9198	-0.5587	-2.356	-3.3103	-0.8397
3	149	0.8089	-0.578	-2.6705	-3.1403	-0.1267
3	150	0.854	-0.1737	-2.5123	-2.692	-0.2709
3	151	0.5489	-0.5755	-2.7991	-3.3098	-0.8685
3	152	1.1658	-0.1259	-2.2119	-3.1873	-0.5514
3	153	0.8653	-0.6681	-2.7042	-2.9329	-0.7018
3	154	0.8982	0.3544	-2.6714	-3.1654	-0.461
3	155	0.9017	0.2591	-2.0923	-2.7945	-0.3887
3	156	0.7061	-0.8317	-2.5395	-2.3836	-0.8487
3	157	1.2798	0.1889	-2.2652	-2.8284	-0.6317
3	158	0.8922	-0.6347	-1.9441	-3.3539	-0.9468
3	159	1.0077	0.5522	-2.3028	-2.057	-0.6245
3	160	1.1508	-0.3235	-2.4898	-3.1497	-0.612
3	161	0.6132	-0.6793	-2.817	-3.3132	-1.0029
3	162	1.3494	-0.6058	-1.8735	-3.2372	-1.2743
3	163	1.259	-0.7244	-2.7959	-2.9257	-0.8566
3	164	1.8857	-0.18	-2.6474	-3.4598	-0.4101
3	165	1.6414	-0.5798	-2.3995	-3.0495	-0.7209
3	166	0.7805	-0.7967	-2.5656	-3.1518	-1.0288
3	167	0.9793	-0.6823	-2.4119	-3.1579	-0.6638
3	168	0.468	-0.6775	-2.9388	-3.5242	-0.67
3	169	1.0426	0.1366	-1.4914	-2.7377	-0.2528
3	170	1.0664	-0.6774	-2.4714	-2.9494	-0.3609
3	171	0.666	-0.7487	-2.8693	-3.1253	-0.8051
3	172	-1.2349	-2.8327	-4.8529	-5.1036	-2.9671
3	173	1.0848	-0.1671	-2.6592	-2.6738	-0.685
3	174	0.5804	-1.0519	-3.4476	-3.7016	0.592
3	175	0.0939	-2.4822	-3.1492	-4.9576	-2.7039
3	176	0.8377	-0.6075	-2.5239	-3.1819	-0.273
3	177	0.1765	-1.6423	-3.6322	-4.0303	-1.7492
3	178	1.4301	-0.556	-2.6112	-2.971	-0.6544
3	179	0.7749	-0.8138	-2.6607	-3.2673	-0.9732
3	180	0.4545	-1.1102	-3.033	-3.7129	-1.4091
3	181	0.9024	-0.4361	-2.5478	-2.3535	-0.7009
3	182	1.1301	-0.6338	-2.4446	-2.9852	-0.401
3	183	0.5083	-0.8442	-2.056	-3.1181	-0.4496
3	184	0.908	-0.665	-2.3748	-3.1394	-0.6896
3	185	1.1888	-0.2519	-2.3146	-3.0354	-0.2462
3	186	0.2273	-1.3046	-3.4922	-4.2221	-1.5757
3	187	0.7494	0.8496	-2.6247	-3.0331	-0.9564
3	188	0.9099	-0.5221	-2.7254	-3.1442	-0.7846
3	189	0.8626	-0.9365	-2.7342	-0.8086	-1.1011
3	190	0.1219	-0.7947	-3.1819	-3.613	-1.4313
3	191	1.1408	-0.4744	-2.6776	-3.1912	-0.8543
3	192	1.7812	-0.0316	-2.1154	-3.0202	-0.6307
3	193	1.1034	-0.4288	-2.5733	-2.9363	-0.868
3	194	0.8362	-0.6826	-2.362	-3.1409	-0.8358
3	195	1.0744	-0.8877	-2.5206	-3.2939	-0.8631
3	196	1.0047	-0.0439	-2.4441	-1.7929	-0.4145
3	197	0.5778	-0.4956	-2.678	-3.286	-0.7915
3	198	1.7584	0.3295	-2.6901	-2.962	-0.8727
3	199	0.1557	-1.3506	-3.1602	-3.116	-1.3231
3	200	1.182	-0.3558	-2.3927	-2.6401	-0.4274
3	201	1.0893	-0.0035	-2.3728	-2.5504	-0.4564
3	202	1.042	-0.6339	-2.755	-3.2721	-0.8985
3	203	0.9945	-0.2607	-2.6168	-3.0521	-0.6992
3	204	0.2553	-0.832	-3.2418	-3.5735	-1.0715
3	205	1.2103	-0.6972	-2.7596	-3.2276	-0.9263
3	206	0.9832	-0.4117	-2.4202	-3.1232	-0.6204
3	207	0.8375	-0.5969	-2.1168	-3.3843	-0.7838
3	208	0.926	-0.7301	-2.6242	-3.1672	-0.9015
3	209	0.7864	-0.8177	-2.6889	-2.4946	-0.7123
3	210	1.0122	-0.3293	-0.8654	-3.0185	-0.4024
3	211	0.4898	-0.7121	-2.7627	-3.1835	-0.5058
3	212	2.3378	-0.3285	-2.5949	-2.8123	-0.7443
3	213	0.3848	-0.9194	-3.0124	-3.3515	-0.9202
3	214	0.0891	-1.5442	-3.7049	-4.0891	-1.9015
3	215	-0.6389	-2.456	-4.7429	-5.114	-2.7063
3	216	0.758	-0.8175	-3.072	-3.3888	-0.7332
3	217	0.4348	-1.1	-2.9977	-3.7479	-1.3208
3	218	1.4369	-0.4584	-2.4282	-3.0334	-0.7091
3	219	0.8831	-0.3036	-2.7916	-3.2461	-0.9624
3	220	1.0605	-0.045	-2.5563	-2.5779	-0.5697
3	221	-0.3131	-1.3004	-3.3373	-4.1631	-1.3623
3	222	0.8618	-0.5776	-2.1808	-1.9938	-0.8831
3	223	0.8322	-0.5483	-1.3098	-3.0236	-0.5705
3	224	0.4635	-0.8338	-2.8559	-2.4462	-1.1401
3	225	0.8974	-0.7059	-2.6748	-3.2683	-1.0864
3	226	0.901	-0.4798	-2.4709	-3.1185	-0.8064
3	227	0.9193	-0.6397	-2.4124	-2.9382	-0.6691
3	228	2.2378	-0.548	-2.0971	-2.7033	-0.8271
3	229	0.6489	-0.4307	-2.9158	-2.2372	-0.8001
3	230	1.0157	-0.4527	-2.4983	-2.5279	-0.4577
3	231	0.7258	0.427	-2.7798	-2.9732	-0.7486
3	232	0.9923	-0.513	-2.3197	-2.8909	-0.5028
3	233	0.7948	-0.6213	-2.8859	-3.2383	-0.9548
3	234	0.692	-0.6361	-2.3853	-3.0014	-0.7874
3	235	0.8653	0.0832	-2.6645	-3.1892	-0.5353
3	236	0.5724	-0.7927	-2.3354	-3.372	-0.6777
3	237	0.4508	-0.9265	-3.037	-4.0164	-1.5165
3	238	1.059	0.2812	-2.3513	-2.5119	-0.3547
3	239	1.0358	-0.2429	-2.5552	-3.0248	-0.7196
3	240	0.6006	-1.0046	-3.0106	-3.2127	-1.0618
3	241	1.0313	0.2442	-2.0811	-2.6045	-0.4634
3	242	0.5335	-0.4509	-2.6538	-3.4832	-0.8497
3	243	0.7758	-0.6829	-2.6987	-3.3024	-0.9278
3	244	0.9465	-0.5304	-2.5925	-3.2656	-0.8539
3	245	0.6563	-0.8379	-2.4652	-3.3522	-1.1278
3	246	0.6518	0.1513	-2.7258	-3.1635	-0.8137
3	247	1.709	-0.5615	-2.4356	-3.2348	-0.665
3	248	0.0192	-1.1688	-2.3322	-3.7077	-1.4431
3	249	0.8726	-0.5806	-2.7803	-2.5617	-0.6697
3	250	0.1359	-0.9009	-3.2291	-3.4106	-1.2043
3	251	0.8612	-0.5151	-1.5406	-3.0484	-0.514
3	252	0.88	-0.5682	-2.3951	-1.8003	-0.7313
3	253	0.8244	0.1072	-2.6598	-3.2821	0.0378
3	254	0.4595	-0.8645	-2.7688	-3.3526	-0.9307
3	255	0.9261	-0.5825	-2.5432	-3.039	-0.6851
3	256	1.1062	-0.1086	-2.2909	-2.9003	-0.5985
3	257	0.9164	-0.4079	-2.113	-2.857	-0.8221
3	258	0.9267	0.2898	-1.0454	-2.9138	-0.5869
3	259	0.6886	-0.5644	-2.6079	-2.9595	-0.4387
3	260	1.3603	-0.4385	-2.3199	-3.0654	-0.9056
3	261	0.8653	-0.6899	-2.5419	-2.9112	0.1089
3	262	0.9123	-0.4993	-2.604	-3.1411	-0.6755
3	263	1.1922	-0.458	-2.4179	-2.9626	-0.8335
3	264	1.6774	-0.7088	-2.5173	-2.9631	-0.6813
3	265	0.4653	-0.7558	-2.8679	-3.2486	-0.8428
3	266	0.2876	-2.0324	-3.8134	-4.3161	-1.9419
3	267	1.2214	-0.5685	-2.3736	-3.2608	0.3604
3	268	-0.594	-1.7762	-4.0086	-4.592	-1.9429
3	269	0.7833	-0.2876	-2.7966	-3.2398	-0.8553
3	270	-0.9968	-2.2069	-4.4938	-3.7889	-2.933
3	271	0.805	-0.1917	-1.2272	-3.0226	-0.5515
3	272	-0.0493	-1.5806	-3.8309	-2.9881	-1.5192
3	273	1.2572	-0.8622	-3.0031	-3.4793	0.4514
3	274	0.9221	-0.3483	-2.5095	-3.0704	-0.4604
3	275	0.3806	-0.8566	-1.9973	-3.4003	-0.4879
3	276	0.7587	-0.7276	-2.1852	-1.9008	-0.569
3	277	0.7927	-0.3334	-2.126	-3.0195	-0.4703
3	278	-0.1875	-1.5103	-3.6239	-3.13	-1.7358
3	279	0.8065	-0.4805	-0.3309	-2.9881	-0.6592
3	280	1.3761	-0.763	-2.5194	-3.1257	-0.7361
3	281	0.5573	-0.8296	-3.0833	-3.3367	-0.9333
3	282	0.9963	-0.7318	-2.5923	-3.1641	-0.6514
3	283	1.1084	2.0364	-2.4768	-2.8893	-0.3764
3	284	0.9503	-0.6708	-2.5071	-3.1008	-0.8397
3	285	1.0379	-0.4994	-2.4945	-3.0534	-0.6408
3	286	0.6091	-0.4907	-2.7654	-3.2386	-0.6873
3	287	1.1063	-0.4492	-2.5718	-1.5279	0.0249
3	288	1.3603	-0.4952	-2.4221	-3.0069	-0.7278
3	289	1.0149	1.3233	-2.7681	-2.5914	-0.8364
3	290	1.0607	-0.6797	-2.77	-3.4121	-0.6729
3	291	-0.1049	-1.446	-3.5309	-4.009	-1.4956
3	292	0.9172	-0.6176	-2.5801	-3.1404	-0.7655
3	293	0.6839	-0.1253	-2.2745	-2.9495	-0.5757
3	294	0.8483	-0.5985	-2.5439	-3.363	-0.4922
3	295	1.2023	-0.3744	-2.3364	-2.9819	-0.3468
3	296	1.6702	-0.1992	-2.6777	-2.9804	-1.0082
3	297	0.7599	-0.8789	-2.7668	-2.897	0.2055
3	298	0.7892	-0.4386	-2.474	-2.5945	-0.4144
3	299	0.3427	-0.6335	-3.1084	-3.385	0.6855
3	300	0.612	-0.5162	-2.779	-3.2626	-0.3453
