# Supplementary material for: An improved grey wolf optimization algorithm for 3-D UWB indoor positioning
Source: PLoS One. 2026 Jun 18;21(6):e0352111. doi: 10.1371/journal.pone.0352111 (PMC13278456; doi:10.1371/journal.pone.0352111)
Supplement: S1 Data — (ZIP) [file pone.0352111.s001.zip › data/data4.xlsx]

## Sheet: Sheet1
标签ID	样本序号	TDOA21(m)	TDOA31(m)	TDOA41(m)	TDOA51(m)	TDOA61(m)
4	1	-1.9862	-0.0739	2.1174	3.2321	2.4627
4	2	-1.6706	0.0702	2.3062	3.5592	2.4525
4	3	-1.8142	0.2535	2.6232	3.5955	2.7249
4	4	-1.6962	0.2037	2.3103	3.3875	3.8469
4	5	-1.8729	-0.1998	2.1863	3.135	2.5986
4	6	-1.9829	-0.1833	2.1441	3.7074	2.4228
4	7	-1.7836	0.0578	2.2206	3.3124	2.5367
4	8	-1.8018	0.19	2.2947	3.4709	4.7339
4	9	-1.6416	0.1438	2.1436	4.0533	2.9361
4	10	-1.2044	0.3892	2.3515	3.5581	2.5676
4	11	-1.5518	0.4144	2.2421	3.469	2.5569
4	12	-1.6142	0.0609	2.3785	3.4312	2.6916
4	13	-1.9025	-0.1905	2.1996	3.6659	2.6578
4	14	-1.6677	0.1742	2.2769	3.7792	2.9876
4	15	-1.6272	-0.1542	2.1898	3.0475	2.6872
4	16	-1.9867	-0.2019	1.9637	3.118	2.395
4	17	-2.507	0.1146	1.6384	2.7532	1.9376
4	18	-1.6318	0.0546	2.577	3.3169	2.7647
4	19	-1.8911	0.0786	2.2025	3.2156	4.7469
4	20	-1.7058	0.2741	2.1921	3.5835	2.7861
4	21	-1.91	-0.1383	2.1535	3.4137	2.9101
4	22	-1.7947	0.0057	2.2163	3.2909	2.4098
4	23	-1.6459	0.9123	2.9494	3.2353	2.5114
4	24	-2.0402	0.0307	2.3112	3.3716	2.7247
4	25	-2.2692	0.1915	1.9735	2.7802	2.5767
4	26	-1.8801	0.134	2.3021	3.6045	2.7912
4	27	-0.4169	-0.2365	2.0737	3.2744	2.5235
4	28	-0.479	0.0498	2.6144	3.144	2.5763
4	29	-1.6951	-0.0339	2.3688	3.3614	2.5806
4	30	-1.2793	0.2216	2.6548	3.4954	2.8221
4	31	-2.6499	-0.5494	1.5583	2.6955	1.7927
4	32	-1.7159	0.0931	2.52	3.1557	2.4162
4	33	-1.4648	0.3337	3.494	3.3084	3.2626
4	34	-1.724	0.0481	2.1184	3.385	3.4562
4	35	-1.1871	0.1681	2.3346	3.2855	2.8526
4	36	-1.7888	-0.4389	2.0321	3.3719	2.1497
4	37	-2.3868	-0.4696	1.4703	2.7117	1.8802
4	38	-1.7351	-0.1705	2.0257	3.1434	3.6252
4	39	-1.33	0.0787	2.1721	3.2405	2.7763
4	40	-1.808	-0.1636	2.0708	3.1803	2.3323
4	41	-1.5983	0.4679	2.7625	3.7382	2.8055
4	42	-1.9149	0.0376	2.6751	3.3969	2.5421
4	43	-1.909	0.0177	2.3669	3.0316	2.4917
4	44	-1.4283	0.9976	2.4876	3.7908	3.0505
4	45	-1.9229	1.0488	2.0908	3.0246	2.5227
4	46	-1.7057	0.1124	2.5811	3.5042	2.6616
4	47	-1.7894	0.0384	2.434	3.2139	2.2724
4	48	-1.7546	-0.0243	2.2547	3.2251	2.6105
4	49	1.7194	-0.0755	3.0064	3.1007	2.9916
4	50	-2.2358	-0.017	1.7694	2.758	1.9543
4	51	-2.1148	-0.3746	1.7816	2.9333	2.4766
4	52	-1.8467	-0.0353	2.7156	3.4614	2.4477
4	53	-1.6778	0.0286	2.0835	3.4456	2.6303
4	54	-1.9434	-0.1892	2.0567	3.5916	2.4175
4	55	-1.727	0.2117	2.1826	3.5364	3.0363
4	56	-1.9564	-0.0056	2.5201	3.3501	2.5177
4	57	-2.6938	-0.7756	1.2957	2.4583	2.4012
4	58	-1.6525	-0.0763	2.2773	3.2585	2.7895
4	59	-1.939	-0.0275	2.4333	3.2402	2.4036
4	60	-1.6479	0.0852	2.4788	3.5525	2.7112
4	61	-2.0903	0.187	1.6367	2.6512	1.8674
4	62	-1.7205	0.1206	4.048	3.1678	2.8419
4	63	-1.6686	0.0484	3.6246	3.367	3.0968
4	64	-0.9404	0.2188	2.2658	3.2346	2.6214
4	65	-1.7843	0.0278	2.1843	3.2736	2.7928
4	66	-2.1765	-0.2499	1.8896	2.99	2.314
4	67	-2.0212	-0.0604	2.1412	3.2547	2.6182
4	68	-1.8189	-0.2219	2.0942	3.0027	2.3187
4	69	-2.9202	-1.1582	1.2074	2.119	1.36
4	70	-1.5214	0.2649	2.7447	3.6944	2.9012
4	71	-2.1802	-0.0661	2.6453	3.0493	2.4215
4	72	-1.9459	-0.0332	2.0579	3.1584	2.3178
4	73	-1.6061	-0.1744	2.146	3.3667	2.9013
4	74	-1.8236	0.0147	2.3014	3.4852	2.5228
4	75	-2.0014	0.086	2.088	3.329	2.6288
4	76	-3.0158	-1.5123	1.3187	1.997	1.3797
4	77	-2.0984	-0.2833	2.2386	2.9143	2.1075
4	78	-1.4821	0.1482	2.7055	3.5699	3.0185
4	79	-2.088	-0.2641	2.1457	3.5932	2.4396
4	80	-1.8892	-0.3023	2.771	3.57	2.4451
4	81	-2.1328	-0.2152	1.8174	3.0237	1.9536
4	82	-2.0208	-0.0253	2.1361	3.6407	2.36
4	83	-2.6146	-0.2706	2.383	2.8791	1.7443
4	84	-2.4504	-0.5814	2.8938	2.7098	2.8158
4	85	-1.9326	-0.1684	1.9548	3.1348	2.5311
4	86	-2.0558	-0.0262	1.8602	4.0664	2.2678
4	87	-1.8542	0.2482	2.7807	3.3288	2.6835
4	88	-0.7441	0.0782	2.2152	3.4181	2.7756
4	89	-1.7095	-0.1412	3.2928	3.1586	2.2327
4	90	-1.8381	0.0837	2.0962	3.1861	2.5215
4	91	-1.7118	0.1106	2.2558	3.2324	3.9278
4	92	-1.7906	-0.1274	2.231	4.1489	2.5674
4	93	-2.3088	-0.6019	1.9949	2.445	1.9679
4	94	-1.777	0.1863	2.3026	3.3747	2.5868
4	95	-1.8573	0.1259	2.2892	3.4016	2.4675
4	96	-1.9109	-0.2648	2.1254	3.3391	2.7734
4	97	-2.1508	-0.1077	2.0966	3.1694	3.3971
4	98	-1.7437	0.292	2.4062	3.4178	2.7425
4	99	-0.7332	0.4688	2.5809	3.1073	4.7011
4	100	-2.4668	-0.5682	1.4896	2.5537	1.9349
4	101	-1.9473	-0.1979	1.9656	3.6003	2.6309
4	102	-1.188	0.2128	2.2632	3.1401	2.6529
4	103	-1.5914	0.2187	2.7791	3.4339	2.8268
4	104	-3.336	-1.4513	0.6772	3.4079	1.158
4	105	-1.7631	0.1091	2.3252	4.9755	3.1365
4	106	-2.672	-0.8421	1.3457	2.4084	1.702
4	107	-1.2476	0.5805	1.7581	2.9996	2.1953
4	108	-1.7615	0.8806	2.1633	3.4978	2.6839
4	109	-2.0145	-0.4452	2.2633	3.9062	2.3073
4	110	-1.8464	0.2006	2.3973	3.2951	2.6588
4	111	-1.5729	0.6376	2.4574	3.4071	3.5699
4	112	-1.6359	0.1919	2.3042	3.2523	2.9047
4	113	-2.0607	-0.2235	1.956	3.1125	2.4728
4	114	-1.5263	0.1764	2.3825	3.2954	2.8906
4	115	-0.6303	0.2096	2.4226	3.9421	2.7012
4	116	0.5872	0.0245	2.3528	3.2934	2.5616
4	117	-1.6837	0.4513	2.4781	3.5118	2.6494
4	118	-1.5531	0.3262	2.5369	3.4117	2.4957
4	119	-1.6543	0.1175	2.6384	3.5106	2.484
4	120	-1.9086	-0.0291	2.1087	3.2685	2.7106
4	121	-0.8271	0.2908	2.4655	3.3596	2.5782
4	122	-1.9194	-0.0345	2.279	3.288	2.5039
4	123	-1.5808	0.2627	2.7975	4.9859	3.031
4	124	-1.6424	0.2688	2.478	3.3607	2.7204
4	125	-1.6005	1.1821	2.6807	3.7001	2.7836
4	126	-1.6002	0.2144	2.4613	3.3424	3.4494
4	127	-1.5935	0.1777	2.7385	3.2452	2.3983
4	128	-2.0799	-0.1281	2.0647	3.4604	2.6944
4	129	-1.8691	0.1251	2.0852	3.2516	2.5278
4	130	-1.6802	0.0576	2.486	3.3386	2.5624
4	131	-1.5958	1.0082	2.7309	3.3584	2.9398
4	132	-1.8657	0.4551	2.3765	3.4761	2.6954
4	133	-1.6125	-0.0125	2.4882	3.3513	2.8874
4	134	-1.768	0.1308	2.2825	2.8633	2.4798
4	135	-3.836	0.7776	0.6421	1.3535	0.8614
4	136	-1.6658	0.2328	2.4995	3.1815	2.7062
4	137	-1.9836	-0.3988	2.1212	3.0205	2.4489
4	138	-1.8433	-0.2468	2.2471	3.6091	2.5481
4	139	-1.6359	-0.1435	1.982	3.2588	2.4095
4	140	-1.7704	0.0985	2.2528	3.1281	2.6708
4	141	-1.3187	-0.0062	3.3456	2.9888	2.3955
4	142	-1.5566	1.4024	2.3765	3.4009	2.5574
4	143	-1.5674	0.1342	2.64	3.3928	2.7758
4	144	-1.6155	0.046	2.1974	3.2633	2.6957
4	145	-1.924	-0.2654	4.0252	2.9618	2.4006
4	146	-2.2302	-0.205	2.1126	3.199	2.3816
4	147	-1.6942	0.0078	3.3199	3.4166	2.4512
4	148	-1.1401	0.1696	2.6286	3.2304	2.7494
4	149	-2.1437	1.1161	3.291	3.0782	2.5557
4	150	-0.6846	-0.2851	2.3937	3.2815	2.6339
4	151	-1.5908	1.7914	2.3812	3.2704	2.6945
4	152	-1.9016	-0.0757	3.6101	3.7446	2.8461
4	153	-1.7125	0.0111	2.2446	3.361	2.6579
4	154	-0.986	0.2087	2.3243	3.9812	2.4745
4	155	-1.3684	0.4294	2.2979	3.2273	3.2934
4	156	-1.619	0.5466	3.4179	3.838	2.9496
4	157	-1.0047	0.0481	2.2058	3.203	2.467
4	158	-1.7799	-0.0291	4.2792	3.327	4.001
4	159	-1.6559	-0.0621	2.4078	3.3664	2.864
4	160	-1.597	0.2917	2.3191	3.2668	3.1417
4	161	-1.5911	0.726	2.1868	3.0694	2.7579
4	162	-2.2962	-0.6092	1.6941	2.8362	2.3104
4	163	-1.8206	-0.0903	2.3407	4.7362	2.382
4	164	-0.4188	-0.0278	2.2185	3.2569	2.4825
4	165	-1.9106	-0.0746	2.1608	2.9172	2.6047
4	166	-1.7079	0.1412	2.2513	3.085	2.2926
4	167	-1.667	0.0214	2.2158	3.1813	2.7495
4	168	-2.4041	0.021	1.4885	2.5916	1.9632
4	169	-1.6839	0.4004	2.0795	3.0189	2.6143
4	170	-1.8263	0.0358	2.2604	3.1776	2.661
4	171	-1.0203	0.5939	2.8448	3.5527	2.9251
4	172	-1.7648	0.0318	2.2486	3.3353	2.5395
4	173	-1.6605	0.8751	3.844	3.442	2.6381
4	174	-1.9097	-0.6945	1.587	2.6082	2.0364
4	175	-3.1935	-0.0968	0.91	1.917	2.5052
4	176	-2.5153	-0.85	1.6521	2.3827	2.2159
4	177	-1.7045	0.649	2.2264	3.5273	2.7748
4	178	-1.8028	-0.033	2.2854	3.3728	3.1371
4	179	-1.5736	0.1255	2.3243	5.8018	2.6822
4	180	-1.765	-0.1256	2.1408	3.4928	2.6068
4	181	-1.7025	0.125	2.4954	3.4308	2.7533
4	182	-1.5655	0.1142	2.8948	3.2067	2.3039
4	183	-2.0647	-0.0865	2.0206	3.1916	3.0993
4	184	-1.8994	0.58	2.1823	3.0688	2.5175
4	185	-2.0984	-0.1322	1.8454	2.9842	3.6175
4	186	-1.2212	0.1559	2.398	5.3574	2.6574
4	187	-3.367	-1.378	0.6313	1.4183	0.9357
4	188	-2.4842	-0.7072	4.4089	2.4009	3.0441
4	189	-1.7909	-0.0205	2.4479	3.2121	2.481
4	190	-1.8052	0.0333	2.2409	3.3829	2.6203
4	191	-1.8604	0.5312	2.4792	3.3876	2.4922
4	192	-1.7087	0.2811	2.3928	3.1891	4.0155
4	193	-0.3524	0.07	2.1141	4.0531	2.5176
4	194	-1.9433	0.278	2.1209	3.3441	2.5958
4	195	-2.0368	-0.1111	2.5104	3.0789	2.6569
4	196	-1.6979	2.5625	2.4029	3.3706	2.7623
4	197	-1.3097	0.1544	2.3641	3.411	2.8812
4	198	-2.7046	-0.7757	1.4081	3.4767	1.8475
4	199	-1.8618	-0.135	3.5143	3.3492	2.7635
4	200	-1.7601	0.0996	2.5197	3.1864	2.6895
4	201	-1.8285	-0.0141	2.4135	3.8827	2.7436
4	202	-1.6736	-0.1217	2.1945	3.2161	2.4493
4	203	-1.634	-0.2442	2.1633	3.0933	2.5047
4	204	-0.6944	-0.0692	2.6408	3.518	2.6436
4	205	-1.7431	0.5798	3.1778	3.9964	2.9806
4	206	-1.2433	0.0838	2.1648	2.9662	2.8021
4	207	-1.6029	-0.1754	2.4351	3.3712	2.5584
4	208	-1.6151	0.1242	2.4286	4.26	2.4796
4	209	-1.6093	0.1628	2.7544	3.4514	3.0256
4	210	-1.771	0.1699	2.1302	3.9337	2.8178
4	211	-1.5725	0.703	2.4673	3.8649	3.9057
4	212	-1.9241	0.0406	1.7746	3.3295	2.455
4	213	-1.7004	-0.0574	2.8249	3.7864	2.8603
4	214	-1.6847	0.1022	2.1892	3.5398	2.4825
4	215	-1.749	-0.0472	2.4281	3.2731	3.4037
4	216	-1.8313	0.0072	2.2869	4.2551	2.6871
4	217	-2.2588	-0.5361	1.551	2.8685	2.6665
4	218	-1.8179	0.0512	2.388	3.2619	3.0353
4	219	-1.5798	0.1459	2.5614	3.4102	2.7078
4	220	-1.8415	0.26	2.4243	3.3429	2.5979
4	221	-1.5246	0.0276	2.5053	3.5542	3.2867
4	222	-1.9268	-0.1538	2.0365	3.2639	2.3404
4	223	-1.5264	0.305	3.2407	3.2983	2.7395
4	224	-1.4044	-0.0237	3.0709	3.0386	2.5879
4	225	-1.8621	-0.0127	2.2536	3.7943	2.4505
4	226	-1.6389	0.2891	2.1551	3.42	2.6862
4	227	-1.8461	0.1269	2.3729	3.3295	2.6987
4	228	-1.4849	0.1845	3.1482	3.4265	3.6598
4	229	-1.9031	-0.2044	2.2522	3.5729	2.771
4	230	-1.3093	0.1263	3.3238	3.7457	2.8565
4	231	-1.5567	0.1811	2.5277	4.6442	2.7128
4	232	-1.707	0.1377	2.3267	3.3877	2.6862
4	233	-1.5297	-0.1402	2.0591	3.3928	2.2683
4	234	-3.3344	-1.4611	0.6159	2.0325	1.3304
4	235	-1.7978	0.0917	2.229	3.3522	2.2298
4	236	-1.9892	0.0207	2.4491	3.2611	2.6534
4	237	-1.76	0.2152	2.2844	3.4025	2.5173
4	238	-1.5823	0.2319	2.3613	3.4179	2.9598
4	239	-1.5575	0.652	2.5192	3.614	2.76
4	240	-1.5345	0.226	2.8481	4.1468	2.4766
4	241	-2.2094	0.0941	2.0898	3.6544	2.3778
4	242	-1.725	0.1283	2.4014	3.4562	3.1659
4	243	-1.7384	-0.0188	2.3197	3.1065	2.8039
4	244	-1.9581	-0.0593	2.2414	3.5942	2.4871
4	245	-1.4176	0.1042	2.2298	3.3022	2.6536
4	246	-1.3184	0.1716	2.3098	3.456	2.9313
4	247	-2.2094	-0.3157	1.6076	2.9946	2.4114
4	248	-1.5048	0.0118	2.9133	3.4085	2.8638
4	249	-2.3676	-0.4285	1.7073	2.643	1.9601
4	250	-1.4223	0.1063	3.2513	3.5324	3.3267
4	251	-1.717	0.1031	2.1557	3.0317	2.4583
4	252	-1.6843	0.2831	2.2645	3.1754	2.8851
4	253	-1.6798	0.171	2.6	3.8448	2.8191
4	254	-1.8744	0.0814	2.5668	3.5256	2.6505
4	255	-1.2122	0.4615	2.1136	2.9814	2.4706
4	256	-2.3336	-0.3586	2.0252	3.1285	1.9106
4	257	-1.7912	0.0234	2.2222	3.4584	2.5728
4	258	-0.3752	0.0665	2.0987	4.1843	2.5289
4	259	-1.7402	0.0226	2.3665	3.6677	3.0884
4	260	-1.6055	-0.1115	2.0599	3.0411	2.6157
4	261	-1.5965	0.1646	2.2351	5.4408	2.5282
4	262	-1.8721	0.1334	2.2915	3.1719	2.5974
4	263	-0.9449	-0.164	3.7472	3.0236	2.2768
4	264	-2.2237	0.5857	1.8037	2.809	2.2
4	265	-0.9421	0.3263	1.8987	3.0959	2.8302
4	266	-1.901	-0.1761	2.1994	3.4066	2.6378
4	267	-2.155	-0.5725	2.029	2.9069	2.1969
4	268	-1.7702	0.0748	2.4143	3.4827	3.2426
4	269	-1.9228	-0.5162	2.0669	2.9387	2.1999
4	270	-0.6648	0.0856	2.0707	3.3148	2.8353
4	271	-1.706	0.1931	2.5426	3.377	2.6497
4	272	-1.5534	0.3823	2.3957	3.6065	2.963
4	273	-1.9719	0.5634	1.9725	3.2933	2.28
4	274	-1.684	0.114	2.6881	3.6605	2.6625
4	275	-0.9638	-0.0991	2.4743	3.3463	2.4951
4	276	-1.7043	0.1973	2.3365	3.5049	2.7313
4	277	-1.6352	-0.1417	2.0554	3.1469	2.6907
4	278	-1.921	0.4767	2.2628	3.0879	2.6096
4	279	-1.7336	0.1934	2.9793	3.281	2.9968
4	280	-1.6281	0.3184	2.7287	3.4037	3.2014
4	281	-2.151	0.0393	2.1197	3.2224	2.2536
4	282	-1.3765	0.0629	2.1335	4.406	2.6469
4	283	-1.3498	0.1029	2.9446	3.545	2.8813
4	284	-1.8677	0.1095	2.069	3.3494	2.5004
4	285	-1.8187	-0.1128	3.6576	3.1262	2.491
4	286	-1.7734	-0.0711	2.4414	3.8354	2.9112
4	287	-1.6166	0.0452	2.1208	4.9279	2.6502
4	288	-0.2771	0.1244	2.5628	4.8165	2.7135
4	289	-1.9459	0.0002	2.4167	3.3523	2.6845
4	290	-0.8897	-0.1267	2.3108	4.527	2.8651
4	291	-1.1584	-0.131	2.0041	2.9587	2.5241
4	292	-1.8665	0.079	2.2748	3.3382	2.6828
4	293	-1.2794	0.0971	2.2694	3.03	3.0266
4	294	-0.7564	-0.089	2.3831	5.6916	2.5463
4	295	-1.337	0.1999	2.1611	3.7294	2.7693
4	296	-1.563	0.2001	2.6466	3.7503	3.0754
4	297	-2.4204	-0.4663	1.3642	2.3885	1.7842
4	298	-1.6785	-0.0775	2.9961	3.5093	2.6709
4	299	-1.5832	0.0616	2.3441	3.3767	2.5889
4	300	-3.5917	-1.3715	0.8373	1.9674	0.6498
