# Supplementary material for: An improved grey wolf optimization algorithm for 3-D UWB indoor positioning
Source: PLoS One. 2026 Jun 18;21(6):e0352111. doi: 10.1371/journal.pone.0352111 (PMC13278456; doi:10.1371/journal.pone.0352111)
Supplement: S1 Data — (ZIP) [file pone.0352111.s001.zip › data/data5.xlsx]

## Sheet: Sheet1
标签ID	样本序号	TDOA21(m)	TDOA31(m)	TDOA41(m)	TDOA51(m)	TDOA61(m)
5	1	0.4728	-0.6395	-3.0716	-2.9008	-0.9421
5	2	0.9625	-0.424	-2.8525	-2.7514	-0.8743
5	3	0.4555	-0.4625	-2.3603	-2.7136	-0.9654
5	4	0.5512	-0.8153	-2.7525	-3.1353	-1.1936
5	5	0.7228	-0.4593	-3.0082	-3.1371	-0.5329
5	6	-0.9313	-2.2477	-3.9398	-4.9877	-2.6226
5	7	1.6325	-0.5219	-2.7483	-3.0271	0.0948
5	8	0.6869	-0.3808	-2.8512	-3.0563	0.4431
5	9	0.524	-0.1148	-2.9827	-3.2289	-0.99
5	10	-0.7398	-2.1013	-3.1388	-4.3719	-2.4842
5	11	0.7859	-0.5899	-2.6893	-2.8213	-0.9645
5	12	0.5437	-0.8587	-2.8905	-3.1586	-0.9594
5	13	0.8008	-0.4285	-2.8773	-2.888	-1.0604
5	14	0.2666	-1.1212	-3.4365	-3.5915	-1.617
5	15	-1.2252	-2.3568	-4.69	-4.9431	-2.8353
5	16	0.561	-0.6597	-2.9525	-2.924	-1.2416
5	17	-0.3421	-1.9918	-4.2532	-4.432	-2.062
5	18	0.5974	-0.5205	-2.7887	-3.132	-0.8331
5	19	0.8593	-0.3194	-2.7567	-2.9519	-0.8742
5	20	0.5906	-0.805	-3.2826	-3.1554	-1.2977
5	21	0.5421	-0.8782	-2.9627	-1.9614	-1.0753
5	22	1.027	-0.5988	-2.9297	-3.04	-0.8823
5	23	0.3615	-0.6986	-3.2542	-3.1358	-1.4159
5	24	0.8021	-0.4872	-2.9279	-2.7918	-0.775
5	25	0.0113	-0.4742	-3.8954	-4.0675	-1.3612
5	26	0.5705	-0.392	-2.8288	-1.5662	-0.99
5	27	0.8067	-0.2149	-2.7822	-2.9296	-0.7702
5	28	2.2909	-0.5928	-3.3138	-2.9988	-1.0435
5	29	0.4951	-0.8649	-3.3306	-3.1639	-1.1961
5	30	0.3663	-0.7737	-3.0223	-3.1133	-0.7479
5	31	0.673	-0.7192	-2.7686	-3.1199	-0.9677
5	32	-0.239	-1.3774	-3.5752	-3.9221	-1.695
5	33	0.2279	-0.6222	-3.6507	-2.9243	-1.4367
5	34	0.561	-0.6778	-3.0711	-3.2958	-1.3237
5	35	-0.434	-1.7208	-4.0115	-4.1737	-1.637
5	36	0.4545	-1.369	-1.1141	-3.601	-1.4696
5	37	0.6456	-0.8913	-2.9541	-2.9632	-0.9509
5	38	0.7084	-0.2321	-2.5756	-2.7873	-0.7728
5	39	0.9165	0.2686	-2.8934	-3.0175	-0.7645
5	40	0.775	-0.4024	-2.9117	-2.6498	-1.268
5	41	0.7834	-0.5348	-2.9762	-2.9662	-1.2247
5	42	-0.0141	-1.3126	-3.8404	-3.9154	-1.9196
5	43	0.8204	-0.5968	-2.8039	-2.9743	-0.8617
5	44	0.6164	-0.661	-2.9703	-3.337	-0.9342
5	45	0.81	-0.2885	-2.7397	-2.5759	-0.3497
5	46	0.7861	0.0315	-2.5459	-2.8823	-0.7527
5	47	0.7595	-0.4952	-2.5925	-2.889	-0.6531
5	48	4.628	-0.4254	-2.9791	-2.9768	0.0871
5	49	0.8672	-0.4234	-2.8204	-2.9033	-0.9239
5	50	1.0356	1.0714	-2.9758	-2.3906	-0.9248
5	51	0.426	-0.7609	-3.0875	-3.1226	-1.2326
5	52	0.7603	-0.4577	-3.0306	-2.9075	-1.1147
5	53	0.762	-0.518	-2.8883	-3.2388	-0.928
5	54	1.1426	-0.1528	-2.1519	-2.9186	-0.6131
5	55	0.6632	-0.4055	-1.897	-2.9804	-0.9925
5	56	0.6106	-0.4992	-3.014	-2.8922	-0.9977
5	57	0.6771	-0.2263	-2.5148	-2.8624	-0.8352
5	58	1.3558	-0.3987	-2.8329	-3.0059	-0.8776
5	59	1.445	-0.7106	-3.142	-2.8497	-1.0258
5	60	0.0625	-1.2705	-2.7812	-3.7276	-1.3136
5	61	0.534	-0.7677	-2.9888	-3.1452	0.4968
5	62	0.802	-0.4729	-2.8858	-3.0009	-0.8936
5	63	0.7931	-0.4057	-2.5281	-2.8674	0.4193
5	64	0.2866	-0.69	-3.2502	-3.124	-1.472
5	65	0.9108	-0.4371	-2.7071	-2.8511	-0.8904
5	66	1.0977	-0.1119	-2.5712	-2.3837	-0.8465
5	67	0.5204	-0.6041	-1.5413	-2.6074	-1.15
5	68	0.5405	-0.6399	-2.9432	-2.3159	-0.9552
5	69	0.5553	0.3287	-2.9464	-1.7385	-1.1529
5	70	0.7393	-0.8146	-2.3851	-2.9838	-1.0127
5	71	3.3367	-0.4531	-2.7457	-2.7816	0.3349
5	72	0.5292	-0.1799	-3.0184	-3.2157	-1.2339
5	73	0.6256	-0.4147	-2.7588	-3.0032	-0.8128
5	74	0.7481	-0.5073	-1.613	-2.9923	-0.8341
5	75	0.6852	-0.4725	-2.7288	-2.4898	-0.6532
5	76	0.5174	-0.5302	-3.3256	-3.3494	-1.2269
5	77	0.5271	-0.7535	-3.115	-2.2648	-0.9717
5	78	0.5617	-0.6536	-3.0588	-3.1698	-1.1225
5	79	0.96	-0.7076	-2.8897	-2.8003	-0.4437
5	80	0.9293	-0.1992	-2.1466	-3.0004	-0.7822
5	81	0.5621	-0.5991	-2.8038	-2.9048	-1.0223
5	82	0.6983	-0.4876	-2.8766	-2.8562	-0.864
5	83	0.7183	-0.6848	-2.9275	-2.98	-0.9177
5	84	0.7534	0.7216	-2.5723	-2.9512	-0.5084
5	85	0.9895	-0.0957	-2.4673	-2.3622	-0.6687
5	86	0.8874	0.0672	-2.8577	-3.2077	-0.7921
5	87	0.7757	-0.1993	-3.1122	-3.0549	-0.9679
5	88	0.6707	-0.4517	-2.8041	-2.6457	-0.6527
5	89	0.6717	-0.3622	-0.6506	-2.9617	-0.9057
5	90	0.5975	-0.5379	-3.0583	-3.0213	-1.2226
5	91	-0.126	-1.6763	-4.0449	-3.6271	-1.8483
5	92	0.7043	-0.3289	-2.883	-2.9597	-0.7478
5	93	0.9936	-0.5111	-2.7727	-2.7675	-0.671
5	94	0.8562	0.2597	-2.5807	-2.7313	-0.6766
5	95	1.4773	-0.7718	-2.9523	-3.0346	-1.2205
5	96	1.0734	-0.4964	-2.948	-2.9592	-0.6881
5	97	0.7641	-0.6553	-3.2582	-3.1226	-1.2159
5	98	1.6114	0.0261	-2.7615	-2.885	-0.6457
5	99	0.8801	-0.6194	-2.7301	-3.0437	-0.9641
5	100	0.5189	-0.545	-3.1797	-3.2048	-1.2539
5	101	0.5085	-0.5859	-3.1049	-3.3112	-1.0609
5	102	0.347	-0.338	-2.8477	-3.2301	-1.0954
5	103	0.936	1.3424	-2.841	-2.7868	-0.8596
5	104	0.5934	-0.8177	-3.2146	-3.2533	-1.0637
5	105	0.9461	-0.5541	-2.72	-3.0189	-0.7796
5	106	0.6563	-0.3855	-2.87	-3.0698	-1.095
5	107	0.6429	-0.3796	-2.8997	-2.8861	-0.4946
5	108	0.9581	-0.439	-2.9056	-2.9631	-0.2289
5	109	1.113	-0.4668	-2.7027	-1.9905	-0.8473
5	110	0.8454	-0.5812	-2.5673	-2.9143	-0.6082
5	111	1.88	0.0141	-3.2302	-2.0393	-0.7427
5	112	0.6764	-0.6792	-2.922	-2.4705	-1.2172
5	113	0.4108	-0.4403	-2.9369	-3.1728	-1.2322
5	114	1.2295	-0.4675	-2.8906	-2.8884	-0.8967
5	115	0.3968	-0.5286	-2.9146	-3.1519	-1.3877
5	116	0.7144	-0.0385	-2.7938	-3.396	-0.8551
5	117	0.7617	0.3229	-3.172	-3.3528	-1.4074
5	118	0.7373	-0.3007	-2.9115	-2.9521	-0.8395
5	119	0.5711	-0.8547	-3.2146	-3.2191	-1.0391
5	120	0.0024	-1.323	-4.0214	-3.941	-1.7227
5	121	0.472	-0.4292	-2.9284	-2.6241	-0.55
5	122	0.4764	-0.7018	-3.1069	-2.7987	-0.9815
5	123	0.9432	-0.4277	-2.8644	-3.0774	-0.134
5	124	1.3393	-0.4537	-2.9217	-2.9804	-0.1623
5	125	0.9577	-0.6054	-3.2611	-1.6542	-0.312
5	126	0.5776	-0.3407	-2.9453	-3.1002	-0.0186
5	127	0.3431	-0.4595	-2.4295	-2.9513	-1.013
5	128	0.8833	-0.2647	-2.7287	-3.0225	-0.7505
5	129	0.8271	0.3234	-2.6033	-3.1146	-0.8259
5	130	0.331	-0.9755	-3.2319	-3.2825	-1.1078
5	131	1.0459	-0.4148	-2.6817	-2.716	-0.8041
5	132	0.9971	0.092	-2.6261	-2.2985	-0.5802
5	133	0.1606	-1.4213	-3.5981	-3.7747	-1.5001
5	134	1.0479	-0.2451	-2.4678	-2.5376	-0.475
5	135	0.4517	-0.8392	-3.1125	-2.981	-1.0679
5	136	0.7702	-0.4967	-2.722	-2.9791	-1.0514
5	137	1.1938	-0.2956	-2.5684	-2.567	-0.9449
5	138	0.6592	-0.7664	-2.9231	-3.083	-1.0682
5	139	0.6636	-0.5884	-2.5087	-3.1221	-0.8488
5	140	-0.0473	-1.3474	-3.662	-3.6667	-1.6975
5	141	0.8544	-0.238	-2.7937	-2.8773	-0.9215
5	142	0.8398	-0.5605	-2.6203	-3.0333	-0.9807
5	143	0.7961	-0.6756	-2.9159	-2.947	-1.0697
5	144	0.767	0.847	-2.6363	-3.1064	-0.8398
5	145	0.763	-0.7832	-2.9831	-2.8312	0.3632
5	146	0.5574	-0.342	-2.9202	-3.0232	-0.8458
5	147	0.38	-0.2991	-2.9014	-3.1792	-1.0904
5	148	0.8021	-0.2882	-2.6964	-2.9468	0.1342
5	149	0.4972	1.0097	-1.8798	-2.0346	-1.2034
5	150	0.6414	-0.5044	-2.7901	-2.9909	-0.8122
5	151	0.3197	-0.8267	-3.2654	-3.6808	-1.2379
5	152	1.2825	-0.4	-2.9606	-3.3458	-1.188
5	153	0.6598	-0.3139	-2.5518	-2.842	-0.8873
5	154	0.8092	-0.6049	-2.7569	-3.3523	-1.1522
5	155	0.1408	1.1644	-1.0436	-3.2616	-1.3609
5	156	-0.0747	-1.1166	-3.791	-3.6993	-1.544
5	157	0.4663	-0.9404	-2.9661	-3.1715	-0.7646
5	158	0.5715	-0.6009	-3.0073	-2.8041	-1.0468
5	159	0.3186	-0.849	-3.5106	-3.5991	-1.4965
5	160	0.5296	-0.7327	-3.0362	-2.2369	-1.2337
5	161	0.8568	-0.4069	-2.7939	-2.7397	-0.7028
5	162	0.5489	-0.4492	-3.2408	-2.9156	-0.8765
5	163	0.7803	0.8261	-2.6681	-2.7716	-0.8708
5	164	0.5118	-0.8061	-3.0083	-2.5216	-1.1172
5	165	0.7587	0.3775	-2.6666	-3.1008	-0.7608
5	166	0.574	-0.5364	-3.1285	-3.006	-0.5677
5	167	0.9662	-0.1248	-2.7699	-2.6861	-0.3233
5	168	0.6413	0.1414	-2.3011	-2.7054	-0.9844
5	169	0.7695	-0.5333	-2.8045	-2.9138	-0.6123
5	170	0.6064	-0.6294	-2.7678	-1.8327	-0.952
5	171	-0.5689	-1.5	-3.482	-3.9429	-1.8288
5	172	1.2898	-0.4269	-2.5033	-2.5629	-0.3108
5	173	0.6555	0.098	-3.0923	-2.3788	-0.8753
5	174	0.8858	-0.6046	-2.0244	-2.8954	-0.7062
5	175	-0.2113	-1.4032	-3.4828	-3.6448	-1.448
5	176	1.4414	-0.533	-2.7936	-2.7522	-1.1166
5	177	0.9755	-0.913	-1.5402	-3.321	-1.0578
5	178	0.5814	-0.4585	-2.5304	-2.9307	-1.3154
5	179	0.9855	-0.5146	-2.7969	-2.8545	-0.784
5	180	0.988	-0.4523	-1.7238	-1.5541	-0.7838
5	181	0.6446	-0.7077	-2.9291	-3.3656	-1.2159
5	182	0.3456	-0.7206	-2.9996	-2.6579	-0.8562
5	183	1.2165	-0.4539	-2.911	-2.9436	-0.254
5	184	0.5328	-0.6094	-2.8129	-3.0304	-0.9922
5	185	1.1321	-0.5738	-2.8353	-2.8806	-0.9913
5	186	1.0789	-0.2565	-2.9258	-2.5761	-0.5037
5	187	0.6169	-0.596	-2.7567	-2.2976	0.3647
5	188	0.6083	-0.8422	-2.996	-3.4166	-1.1127
5	189	0.9871	-0.4329	-1.8503	-2.8979	-0.779
5	190	0.9611	-0.1932	-2.4906	-2.6204	-0.5368
5	191	1.2079	-0.7894	-3.1228	-3.1334	-1.1712
5	192	0.7228	-0.6205	-2.9897	-3.0192	-1.1734
5	193	0.6508	-0.6593	-2.7098	-3.231	-0.2506
5	194	1.3707	-0.3803	-2.7925	-2.9309	-0.4911
5	195	0.7939	-0.6257	-2.3722	-3.1787	-1.1766
5	196	1.4478	-0.0088	-2.8797	-2.2175	-0.7118
5	197	-0.2362	-1.5068	-3.7986	-3.8692	-1.7295
5	198	0.9262	-0.3519	-1.2725	-2.9084	-0.7864
5	199	1.2962	-0.5365	-2.9213	-2.9971	-1.0553
5	200	0.6526	-0.4833	-3.1026	-3.0535	-1.0396
5	201	0.4882	-0.6379	-3.2507	-3.035	-0.8952
5	202	0.6545	-0.7135	-3.0041	-3.0423	-0.7566
5	203	0.6186	-0.5439	-3.0249	-3.0607	-0.8194
5	204	-1.2118	-2.3247	-4.6606	-4.6295	-2.6561
5	205	0.9178	-0.5292	-2.1117	-2.8583	-1.0371
5	206	0.7899	-0.4349	-1.7527	-2.7634	-0.9566
5	207	0.6222	-0.1068	-2.7179	-3.0058	0.33
5	208	0.6835	-0.5587	-2.9587	-1.4261	-0.9489
5	209	-0.2259	-1.4372	-3.7457	-3.9709	-1.9169
5	210	0.5351	-0.7158	-3.109	-2.3373	-0.3961
5	211	0.7287	-0.6535	-2.8849	-3.1637	-1.1417
5	212	0.0369	-1.3972	-3.6198	-2.7109	-1.9658
5	213	0.7007	-0.3073	-2.6279	-2.9512	-0.881
5	214	0.631	-0.5566	-2.7846	-3.2115	-1.0641
5	215	0.756	0.1045	-2.3603	-2.4779	-0.7517
5	216	0.747	-0.5078	-2.8199	-1.6717	-0.989
5	217	0.5637	-0.3614	-2.899	-2.362	0.9457
5	218	1.0555	-0.6102	-3.0326	-1.7581	-0.5294
5	219	0.5167	-0.6436	-2.7399	-2.8693	-0.3772
5	220	0.2805	-1.3738	-4.3954	-4.5807	-2.3287
5	221	0.8059	0.5445	-2.9179	-2.9191	-0.4223
5	222	0.6632	-0.4382	-3.0125	-2.7961	-1.0991
5	223	2.388	-0.4845	-2.6762	-2.8801	-0.805
5	224	0.2409	-0.8445	-3.3368	-3.1745	-1.3092
5	225	0.7105	-0.3988	-3.0523	-2.9027	-0.7602
5	226	1.0505	-0.4984	-2.8746	-3.2081	-0.757
5	227	0.5062	-0.3996	-3.2897	-3.2152	-1.0085
5	228	0.8042	-0.6765	-3.1028	-3.2803	-1.1853
5	229	0.9911	-0.4804	-2.7982	-1.9449	-1.0318
5	230	3.0638	-0.6131	-2.0761	-2.9435	-0.932
5	231	0.4012	-0.658	-3.2334	-2.9071	-1.1471
5	232	0.6187	-0.6575	-2.8827	-3.0682	-1.1893
5	233	0.71	-0.4561	-2.957	-3.0071	-0.8676
5	234	0.8889	-0.5454	-2.4464	-2.4716	-0.6527
5	235	0.5147	-0.9202	-3.2508	-3.2223	-0.1805
5	236	0.9188	-0.3967	-2.7093	-2.1574	-0.6399
5	237	0.6212	-0.1711	-2.0098	-2.9451	-0.897
5	238	0.6777	-0.5556	-3.0874	-3.048	-1.2632
5	239	0.7755	-0.4885	-2.8602	-3.2125	-0.9876
5	240	0.7823	-0.1049	-2.5321	-2.8032	-0.9635
5	241	0.672	-0.3501	-2.5738	-2.8344	-0.7658
5	242	0.5718	-0.6308	-2.7829	-1.6182	-0.6706
5	243	0.0324	-1.2036	-3.5464	-3.9353	-0.9951
5	244	1.263	-0.4903	-2.5833	-2.5218	0.0079
5	245	1.0952	-0.4609	-2.3706	-2.8284	-0.893
5	246	0.7761	-0.465	-2.8769	-3.1847	-0.9288
5	247	0.8985	-0.3238	-2.8296	-2.6576	-0.8546
5	248	0.5428	-0.6527	-3.2966	-0.8541	-1.1121
5	249	0.9331	-0.1815	-2.5475	-2.8223	-0.6332
5	250	0.5456	-0.6554	-1.8061	-3.206	-0.8869
5	251	0.6659	-0.549	-2.0738	-3.0829	-0.8896
5	252	0.8082	-0.7501	-2.9407	-3.236	-1.1504
5	253	0.8165	-0.1468	-2.7115	-3.129	-1.1102
5	254	1.3344	-0.6005	-2.79	-3.1336	-0.7875
5	255	0.807	-0.8065	-3.1451	-2.645	-1.0579
5	256	1.9371	-0.6647	-2.7397	-2.9042	-0.2318
5	257	0.8345	-0.4349	-2.9466	-3.044	-0.8915
5	258	0.4314	-0.324	-2.9967	-3.2181	-0.4374
5	259	0.4357	-0.997	-3.1764	-3.5463	-1.0756
5	260	0.7624	0.0616	-2.7294	-2.9334	0.3863
5	261	0.5736	-0.3096	-2.8435	-2.6322	-0.7884
5	262	1.0391	-0.4704	-2.9417	-3.08	-0.846
5	263	0.1982	-0.9194	-3.5532	-3.5069	-1.3598
5	264	0.8923	0.1455	-2.7798	-2.8463	-0.447
5	265	0.9555	-0.1727	-2.6256	-2.9814	-0.8309
5	266	0.6459	-0.5679	-3.1674	-2.7221	-1.0138
5	267	1.0039	0.7014	-2.6478	-2.2932	-0.7131
5	268	-0.0671	-0.8679	-3.4581	-3.6206	-1.376
5	269	-0.6442	-1.5622	-4.4069	-4.3693	-2.0273
5	270	0.7522	-0.4692	-2.1762	-2.5283	-0.718
5	271	0.347	0.2779	-3.0324	-3.2146	-1.1576
5	272	-0.2704	-1.5243	-3.8826	-4.1917	-1.923
5	273	-0.8759	-2.2087	-3.7659	-3.5342	-2.6603
5	274	0.9092	-0.3835	-2.8013	-2.9407	-0.7734
5	275	0.3752	-0.7851	-2.9586	-3.2176	-1.1534
5	276	0.7336	-0.7222	-2.9794	-3.004	-1.024
5	277	0.6776	-0.7699	-3.0224	-3.1825	-0.6501
5	278	0.8374	-0.3877	-2.9432	-3.091	-0.3604
5	279	0.6706	-0.6339	-2.9264	-3.1407	-0.7901
5	280	-0.3913	-1.7022	-3.3139	-4.0405	-2.0479
5	281	0.511	-0.2725	-3.3052	-3.191	-1.0629
5	282	0.5624	-0.6945	-2.8531	-2.9757	-1.0511
5	283	0.5784	-0.8822	-1.5002	-2.8712	-1.1528
5	284	0.7442	-0.794	-3.3888	-3.126	-1.291
5	285	0.6926	-0.4223	-2.8229	-2.7939	-0.8613
5	286	-0.3387	-0.9912	-3.4294	-4.2423	-2.0474
5	287	1.1775	-0.5916	-3.238	-2.0934	0.2028
5	288	1.5488	-0.6661	-3.0479	-2.4903	-0.9949
5	289	0.6158	0.039	-2.9918	-3.0156	-1.1679
5	290	1.1651	0.9912	-2.6055	-2.7799	-0.6351
5	291	0.682	-0.7533	-2.0734	-3.1062	-0.8472
5	292	0.6907	-0.7124	-2.9914	-3.0624	-0.6399
5	293	0.7671	-0.3757	-2.8168	-3.0403	-0.9632
5	294	0.4542	-0.8316	-3.0775	-3.2936	-0.9679
5	295	0.3858	-0.6366	-2.8298	-3.1627	-0.0049
5	296	0.6178	-0.2136	-2.6463	-2.8542	-0.782
5	297	0.5333	-0.4743	-3.0145	-3.045	-1.1187
5	298	0.6389	-0.3823	-2.8843	-3.1985	-1.0079
5	299	0.6553	-0.3996	-2.7174	-3.138	-0.9142
5	300	0.7234	-0.5445	-2.8331	-3.1426	0.0751
