# Supplementary material for: An improved grey wolf optimization algorithm for 3-D UWB indoor positioning
Source: PLoS One. 2026 Jun 18;21(6):e0352111. doi: 10.1371/journal.pone.0352111 (PMC13278456; doi:10.1371/journal.pone.0352111)
Supplement: S1 Data — (ZIP) [file pone.0352111.s001.zip › data/data6.xlsx]

## Sheet: Sheet1
标签ID	样本序号	TDOA21(m)	TDOA31(m)	TDOA41(m)	TDOA51(m)	TDOA61(m)
6	1	-0.1575	0.8003	2.1058	4.1893	2.035
6	2	-1.0189	1.0878	2.2225	2.787	1.7049
6	3	-0.9815	0.5605	1.655	2.6817	1.2925
6	4	-1.0073	0.8231	1.6037	2.6778	1.4774
6	5	-0.7276	3.1926	1.9948	2.4935	1.8087
6	6	-0.8576	1.0104	2.7168	2.7009	1.8772
6	7	-0.7494	0.8297	2.1199	2.8662	1.9359
6	8	0.5611	0.9621	2.3266	3.1359	2.1409
6	9	-0.867	0.6375	2.624	2.813	1.8515
6	10	-0.731	1.114	2.5094	2.7562	2.199
6	11	-0.7979	1.6372	2.2715	2.8616	2.0712
6	12	-1.0829	0.9122	1.9103	2.8792	1.6183
6	13	-0.5656	1.0511	2.3714	2.6852	2.2012
6	14	-0.8547	0.9247	1.8712	2.8643	1.8796
6	15	-0.917	0.6875	2.0774	3.0537	2.1133
6	16	-0.5829	3.6252	2.3036	3.124	2.4003
6	17	-0.871	0.7502	2.0201	2.6794	1.9157
6	18	-1.3158	0.5304	1.5291	2.8582	1.3024
6	19	-0.6679	0.7298	2.6687	2.4925	2.2045
6	20	-0.1741	0.8887	2.4797	2.7955	2.1013
6	21	-0.9117	0.6687	2.6684	2.7458	1.6672
6	22	-1.0862	0.861	1.8114	2.6437	1.8534
6	23	-0.242	1.0028	2.1098	3.4415	2.0379
6	24	-1.1112	-0.1538	1.2188	1.7068	0.8525
6	25	-0.6436	0.9889	2.8152	3.3964	2.1634
6	26	-0.9071	2.2849	2.1172	2.8145	2.6298
6	27	-0.8159	0.6921	1.9004	2.6755	3.1287
6	28	-0.1462	0.7541	1.7234	3.0825	1.8424
6	29	-1.5304	0.1459	2.8576	2.0038	1.2758
6	30	0.2312	0.8036	3.6899	2.703	1.7481
6	31	-0.7268	2.1208	2.7322	3.0479	1.975
6	32	-0.8445	1.4039	2.5958	2.8883	1.9461
6	33	-0.6563	1.0407	1.9564	2.6191	2.0782
6	34	-0.6454	0.5857	1.8552	2.7264	2.0328
6	35	-0.8521	1.4701	2.1466	3.033	2.0023
6	36	-1.0181	0.3825	1.6797	2.4167	1.594
6	37	-0.5175	0.833	2.3246	3.1539	2.2069
6	38	-0.9146	0.5839	1.7237	2.9446	1.6558
6	39	-1.9081	0.9854	1.3531	1.4477	0.8095
6	40	-0.7496	0.6946	1.9597	2.4705	2.0865
6	41	-0.3324	0.803	2.6807	2.5933	1.9456
6	42	-0.3047	0.9683	2.4734	2.9748	1.8262
6	43	-0.1107	0.9321	1.8832	2.7836	1.8075
6	44	-0.7518	1.4802	2.212	2.5556	1.9619
6	45	0.0877	0.7313	2.0732	2.6127	1.8211
6	46	-0.5161	0.7849	1.9703	2.7177	1.9442
6	47	-0.9835	0.4877	1.7247	2.6718	1.764
6	48	-0.6702	1.024	1.9019	3.4254	1.8465
6	49	-0.8949	0.8579	1.9661	3.6299	1.7379
6	50	-1.0812	0.106	1.5351	2.1556	1.3688
6	51	-1.2601	0.3864	1.5521	1.9597	1.4343
6	52	-1.3124	0.4448	1.7885	2.4212	1.4622
6	53	0.9263	0.7562	1.7739	3.2321	1.7941
6	54	-1.756	-0.3191	2.0288	1.6604	0.5704
6	55	-1.0081	0.6973	2.5432	3.7238	2.132
6	56	-0.8739	0.6537	1.9028	2.7725	1.7039
6	57	-1.2332	1.3275	1.3561	2.0892	1.9641
6	58	-0.2693	0.7439	2.3637	2.8034	1.9273
6	59	-0.7437	0.9359	2.7157	2.7523	2.0633
6	60	-0.525	0.6109	2.3715	2.775	1.6285
6	61	-0.8565	0.6374	2.0178	2.6942	1.6608
6	62	-0.8403	0.6827	1.9411	2.6596	1.7775
6	63	-0.8885	0.7652	1.9378	2.7738	3.1925
6	64	-0.8049	0.6633	1.7423	4.4325	1.7638
6	65	-0.7438	1.1741	3.0179	3.8198	1.9027
6	66	-0.8189	0.6679	2.0014	2.6664	1.8176
6	67	-0.9832	0.8464	2.5232	2.6537	1.7795
6	68	-1.5227	0.2691	2.4258	2.3394	1.1533
6	69	-1.0284	0.5889	1.8281	3.52	1.743
6	70	-0.2852	1.1182	2.1665	2.8547	1.9282
6	71	1.9161	1.045	2.1722	2.906	2.0236
6	72	-2.3375	-0.5543	0.7282	1.4248	0.7221
6	73	-0.7472	0.1101	1.3688	2.6498	0.9595
6	74	-0.502	1.5981	1.9504	2.7248	1.9289
6	75	-0.5	0.8873	1.9093	3.2854	2.3151
6	76	0.0494	1.1648	2.0405	3.0634	1.7948
6	77	-1.1818	0.3385	1.4655	3.1476	1.3355
6	78	-0.1045	0.7622	1.8386	2.6191	1.6968
6	79	-1.7502	0.21	2.9374	2.4016	1.1961
6	80	-0.6213	0.8429	2.206	3.0252	1.8831
6	81	-0.4389	0.8843	1.7173	2.7487	1.919
6	82	-0.6668	0.7859	2.1655	2.7709	2.4725
6	83	-0.0987	0.8744	1.9395	2.6821	1.7606
6	84	-0.8474	0.7214	2.0638	3.4974	1.7855
6	85	-0.9769	0.7516	1.5385	2.5351	1.5174
6	86	-1.9403	-0.3186	0.9533	1.8411	0.5905
6	87	-0.9949	0.8162	1.9481	2.5833	1.8895
6	88	-1.247	0.1824	2.5948	2.084	1.2928
6	89	-0.665	0.7686	1.9815	3.1312	1.6957
6	90	-0.235	1.1923	2.0794	2.9425	2.0644
6	91	-1.1541	0.0865	1.3287	2.3427	1.3982
6	92	-0.2862	0.6557	1.9538	2.3788	1.7231
6	93	-0.7803	0.9914	2.1179	2.801	1.8842
6	94	-0.8373	0.948	2.105	2.9193	1.8211
6	95	-0.7603	0.986	2.1434	2.7993	2.0009
6	96	-0.7362	0.7366	1.8982	2.54	1.7591
6	97	-0.8983	3.0187	2.2457	2.7256	1.699
6	98	-0.8909	0.7614	2.3638	2.7285	1.5748
6	99	-0.2476	0.8952	2.8047	2.6963	1.828
6	100	-0.976	0.9215	1.7803	2.4098	2.1451
6	101	-2	-0.0428	1.2312	1.6249	0.9146
6	102	-0.5764	1.0273	2.1279	3.3838	2.1449
6	103	-1.1918	0.6643	1.6457	2.1878	2.5607
6	104	-2.4103	-0.6962	0.4488	1.0197	0.237
6	105	-0.8937	0.9082	1.8915	2.4494	1.9714
6	106	-0.7389	0.9818	2.2659	2.8171	2.2891
6	107	-1.6578	-0.0995	2.8047	1.9302	1.0198
6	108	-0.6279	0.7335	1.9557	2.6892	1.8364
6	109	-1.4119	0.4273	1.569	2.4665	1.4147
6	110	-0.83	1.3431	1.9474	3.0731	2.0627
6	111	-0.9269	0.5483	2.0722	2.7387	2.737
6	112	-1.3746	-0.1548	1.1695	1.9151	1.0554
6	113	-0.9136	1.5783	2.1197	3.0976	1.8521
6	114	-1.0293	0.4444	1.5728	2.5082	1.4504
6	115	-2.1502	-0.3548	0.3875	1.1782	1.5193
6	116	-1.6679	-0.2327	1.1536	1.7425	0.8601
6	117	-1.017	0.6579	2.0565	2.4425	1.7403
6	118	-0.7408	1.0692	2.1414	2.9633	1.715
6	119	-0.3475	1.2188	2.1115	2.694	2.0468
6	120	-1.6226	-0.4367	0.6296	1.6776	0.6884
6	121	0.6308	0.6731	2.4124	2.5302	2.1143
6	122	-0.5914	1.1626	2.3696	2.9726	2.1248
6	123	-2.082	-0.4338	0.5446	1.7661	0.6262
6	124	-0.4776	1.2573	2.2679	3.5769	2.5461
6	125	-0.5356	0.8308	2.2229	3.1025	2.5451
6	126	-0.8403	0.8891	2.0701	2.6613	2.1087
6	127	-1.088	0.2535	1.3684	3.1232	1.3878
6	128	-0.3352	0.6618	2.252	2.681	1.7533
6	129	1.2864	0.8075	2.0612	2.906	1.9185
6	130	-0.8043	0.62	1.9468	2.998	1.822
6	131	-1.5768	0.2097	1.2161	1.9444	1.0614
6	132	-0.999	0.7763	1.8381	2.7526	2.1039
6	133	-1.056	1.3723	1.7253	2.6302	1.4932
6	134	-0.7629	1.0503	2.0249	2.8284	1.9289
6	135	-0.786	2.1101	2.1111	2.7749	1.953
6	136	-1.4739	0.9548	1.6437	1.9986	0.9682
6	137	-0.7575	1.3182	1.996	2.7962	1.6394
6	138	-1.1892	0.0853	1.2536	1.8359	1.5122
6	139	-0.7147	0.7389	2.0512	2.8873	1.8314
6	140	-1.6296	-0.1625	1.1786	2.0087	0.9905
6	141	-0.6736	1.0104	2.1392	2.5465	1.8051
6	142	-0.8328	0.8103	2.1872	4.7217	1.8271
6	143	-0.7425	0.8188	2.1347	2.851	2.1614
6	144	-0.8992	0.5866	1.975	2.7803	1.6274
6	145	-1.07	0.9149	1.6849	2.5196	1.5757
6	146	-0.885	1.0864	1.8814	2.6852	1.7724
6	147	-1.5764	0.0007	1.256	2.2103	1.2873
6	148	-1.6043	0.7724	0.4182	1.3957	1.0202
6	149	-1.201	0.4194	1.7698	2.2489	2.0889
6	150	-1.2512	0.5383	1.9813	2.4467	1.9854
6	151	-0.5893	1.795	2.1241	3.1566	1.9293
6	152	-0.2995	0.9623	2.1831	2.7743	1.8666
6	153	-0.6846	0.8804	2.1124	2.9095	3.3845
6	154	-1.3384	0.3886	1.998	2.0438	1.0781
6	155	-1.3142	0.6551	1.4933	2.4281	1.6201
6	156	-0.7383	1.0605	2.2304	2.6205	1.9211
6	157	-0.8966	0.6809	1.8342	2.6932	1.3734
6	158	-1.1902	0.2132	1.71	2.3573	2.1337
6	159	-0.9016	0.9639	1.8304	4.2878	1.7739
6	160	-1.7526	-0.1479	1.2199	1.9883	0.8657
6	161	-0.7626	0.9955	2.1756	2.8358	2.1935
6	162	-1.3411	1.1302	3.2887	2.2463	1.2944
6	163	-0.8543	0.7359	2.1437	3.5553	2.1008
6	164	-1.1808	0.7823	1.4822	3.5991	1.1861
6	165	-0.948	0.5733	1.8048	2.5941	1.3769
6	166	0.3835	0.8043	1.9274	2.8485	1.954
6	167	-0.6545	1.3061	2.1998	2.9641	2.0242
6	168	-0.771	1.8418	1.9178	2.7054	1.8145
6	169	-0.9028	0.1214	1.6355	2.344	1.5797
6	170	-0.7462	0.6307	1.8109	2.6801	1.7271
6	171	-0.9778	0.7445	3.0264	2.7695	2.5826
6	172	-0.8694	0.7737	2.0814	2.6369	1.8193
6	173	-0.1124	0.7938	2.4604	2.7023	2.4045
6	174	-3.1507	-1.1541	-0.0397	0.575	-0.38
6	175	-0.9605	0.9787	2.3594	2.8009	1.8711
6	176	-1.4906	0.2542	1.1353	1.8244	1.1275
6	177	-0.6687	1.877	3.0939	2.8768	1.865
6	178	-0.8419	1.133	1.8658	2.723	1.7894
6	179	-0.6845	1.9335	2.2733	2.6998	2.0149
6	180	0.1993	2.6517	2.0434	2.5024	2.4458
6	181	-0.7469	0.8703	1.9872	3.5233	2.5608
6	182	-0.7114	0.9025	2.495	2.6501	1.8277
6	183	-0.5459	1.1876	2.1527	2.9152	2.0978
6	184	0.7979	1.571	1.9774	3.0074	2.0568
6	185	-1.0666	1.044	1.8735	2.7509	2.6565
6	186	-0.7698	0.9429	1.9234	3.0437	1.9807
6	187	0.5557	1.1244	2.288	2.8203	2.0923
6	188	-1.119	0.7622	2.1376	2.5976	1.6912
6	189	-0.6465	1.491	2.4888	3.0703	2.063
6	190	-0.7291	1.0473	2.5356	2.6825	1.9797
6	191	-1.7726	-0.1002	0.9427	1.7397	0.8745
6	192	-0.6625	0.6966	2.5187	2.6093	2.4433
6	193	-1.494	0.0026	1.318	1.8139	0.9079
6	194	-1.0525	0.8967	1.9764	2.4928	2.3613
6	195	-0.5242	1.1625	2.7962	3.001	1.886
6	196	-1.1082	0.8786	2.5704	2.5284	1.5893
6	197	-1.5415	0.0693	1.7553	2.0487	1.047
6	198	-0.7728	0.8227	4.8905	2.9224	2.0353
6	199	-1.3816	-0.0745	1.6929	2.7745	1.0644
6	200	-0.4207	1.6748	2.3837	2.892	1.8767
6	201	-0.4395	0.8702	1.994	2.9643	1.9076
6	202	-0.8285	0.7303	2.1085	2.7616	2.4415
6	203	-0.9669	0.9256	6.6939	2.7038	1.6239
6	204	-0.785	0.8344	2.9712	2.6122	2.4677
6	205	-0.8752	0.686	2.0264	2.6616	1.7039
6	206	-1.4298	0.3179	1.8117	2.4805	1.4434
6	207	-0.9581	0.875	1.9679	2.6968	2.1079
6	208	-0.7454	0.4344	1.837	2.4442	1.5578
6	209	-1.1249	0.6519	1.6896	2.5838	3.1546
6	210	-1.3566	0.8686	1.5194	2.3896	1.2975
6	211	-0.528	0.7345	2.3528	2.8564	2.0412
6	212	-2.7735	-0.3664	0.0064	0.9868	-0.1648
6	213	-0.7716	0.6189	2.0942	2.7758	2.4114
6	214	-1.1734	0.163	1.6418	2.2278	1.1852
6	215	-1.7021	-0.3038	1.224	1.8779	0.8979
6	216	-1.7552	-0.0324	1.6291	1.6564	1.4038
6	217	-0.9965	0.9707	1.756	2.5475	1.8182
6	218	-0.4813	0.9162	2.3172	2.9082	1.9795
6	219	-0.2955	1.0339	2.2503	2.825	2.9949
6	220	0.9703	0.716	1.8533	3.3863	1.709
6	221	-1.8593	-0.0522	1.1604	1.6738	0.6393
6	222	-1.1272	0.4509	1.5419	2.292	1.2812
6	223	-0.6781	0.922	1.9563	3.9491	1.8439
6	224	-0.5823	0.6972	1.6584	3.4335	1.666
6	225	-0.6875	0.7861	3.3427	2.7404	2.8638
6	226	-0.9416	0.6918	2.5107	2.935	1.9837
6	227	-0.3574	1.075	2.379	2.7888	2.0012
6	228	-0.8472	0.6881	2.0206	2.7264	1.6825
6	229	-0.682	1.9312	2.1097	3.8694	1.8283
6	230	-0.9248	0.4406	1.933	2.5071	2.7474
6	231	-0.9206	0.7049	1.9729	2.6488	1.8195
6	232	-1.0129	0.6109	1.9556	4.3674	1.6736
6	233	-1.6526	-0.267	0.9968	1.9933	0.7274
6	234	-0.7029	1.2976	2.3667	2.8678	2.3304
6	235	-0.0115	1.688	2.3093	2.8067	1.8436
6	236	-0.5371	1.4851	2.3365	4.149	1.9269
6	237	-0.9416	0.4813	1.812	3.1425	1.7796
6	238	-0.8538	1.0055	2.0253	2.7273	2.7498
6	239	-1.0674	0.3401	1.4343	2.2716	1.2798
6	240	-0.7327	0.8367	1.8998	2.9076	2.8604
6	241	-0.7259	0.7504	2.2686	3.1346	1.6833
6	242	-1.2345	0.5873	1.2179	2.0502	1.7963
6	243	-0.6771	1.1112	2.0789	3.0713	1.9721
6	244	-1.0161	0.6122	1.9934	2.6325	1.8721
6	245	-0.6083	0.5553	2.2769	2.2489	1.8322
6	246	-1.5846	-0.1471	1.0934	1.9797	0.9491
6	247	-0.1543	0.9784	1.96	2.638	1.9883
6	248	-0.6881	0.8927	2.2327	2.9513	2.1209
6	249	-0.8884	0.9694	4.1232	2.7096	2.3158
6	250	-0.1482	0.731	1.8917	2.8703	1.6567
6	251	-0.0297	0.7938	1.73	2.617	1.6521
6	252	-0.695	0.9209	3.2229	2.9286	2.0854
6	253	-0.6688	0.9692	2.1341	2.7234	1.874
6	254	-1.5677	-0.1956	1.3074	2.2092	1.1482
6	255	-0.6545	1.0197	2.8355	2.6579	2.2416
6	256	-0.8663	1.0243	1.9923	2.792	1.8256
6	257	-1.1377	0.6081	1.6747	2.6135	1.6924
6	258	-0.7937	1.3038	1.9447	2.8083	1.9556
6	259	-0.7645	0.7376	2.195	2.7677	3.0844
6	260	-0.8722	0.3823	1.9794	2.3885	1.6099
6	261	-0.7734	0.6838	1.9636	2.4262	1.5861
6	262	0.2165	0.4549	1.9221	2.6139	1.6358
6	263	-0.6138	1.1156	2.3172	3.0397	2.1962
6	264	-0.8333	0.8079	1.9971	2.5782	1.8199
6	265	-1.8898	-0.1408	0.995	1.6061	1.0723
6	266	-0.7329	0.8438	2.4213	3.426	2.2519
6	267	-0.7829	1.0747	2.2389	2.8118	2.0275
6	268	-0.6084	0.8063	2.419	3.2813	2.2533
6	269	-0.9387	0.6848	2.2323	2.8869	2.2321
6	270	-0.5931	2.603	2.2252	2.825	2.0474
6	271	-0.7498	0.8212	2.2269	2.7033	1.9616
6	272	-0.4185	0.5484	1.4542	2.0033	2.8881
6	273	-0.6928	0.9334	1.968	3.0145	3.1134
6	274	-0.9224	0.9432	1.9795	2.5371	2.2939
6	275	-0.882	0.5542	1.8937	2.6509	1.8246
6	276	-1.84	-0.4352	0.9252	1.4137	1.0088
6	277	0.2742	1.145	2.1452	2.6518	1.8856
6	278	-1.1304	0.9871	1.762	2.701	1.7697
6	279	-1.4278	0.4975	1.6155	2.3449	0.9743
6	280	-0.0705	0.7263	1.7816	3.0056	1.9258
6	281	-0.8539	0.8486	1.9995	3.363	1.7379
6	282	-0.9058	0.7408	1.8849	2.7157	2.4259
6	283	-0.8049	0.774	1.8425	2.6091	1.7588
6	284	-0.6583	0.5571	1.839	2.5779	1.6361
6	285	-0.5887	0.9208	2.4066	2.9192	1.9231
6	286	0.0235	1.2429	1.8109	2.3215	1.7607
6	287	0.1224	1.0577	2.2056	2.9942	2.0824
6	288	-1.1152	0.5729	1.3672	2.5903	2.2611
6	289	-0.7981	0.7835	3.1341	2.8473	1.8586
6	290	-0.6775	0.9037	2.9261	2.8335	2.3497
6	291	-1.1148	0.5346	1.4619	2.1812	1.9359
6	292	-0.0729	0.6524	1.9558	2.7108	1.9199
6	293	-0.8825	0.4906	2.0389	3.7945	2.0648
6	294	-0.9598	0.9277	2.6735	2.6202	1.7957
6	295	-0.8617	0.9064	2.0344	2.7322	1.8365
6	296	-0.6327	0.9473	2.0296	3.5622	1.5863
6	297	-0.6537	0.7457	2.1925	3.0442	2.2707
6	298	-0.5983	1.5469	2.2619	2.9506	2.2286
6	299	-0.8636	0.8666	1.8496	2.6792	1.8074
6	300	-0.7119	1.6101	1.8423	2.7661	1.9465
