# Supplementary material for: An improved grey wolf optimization algorithm for 3-D UWB indoor positioning
Source: PLoS One. 2026 Jun 18;21(6):e0352111. doi: 10.1371/journal.pone.0352111 (PMC13278456; doi:10.1371/journal.pone.0352111)
Supplement: S1 Data — (ZIP) [file pone.0352111.s001.zip › data/data7.xlsx]

## Sheet: Sheet1
标签ID	样本序号	TDOA21(m)	TDOA31(m)	TDOA41(m)	TDOA51(m)	TDOA61(m)
7	1	-3.0379	-1.586	0.3079	2.2639	1.4249
7	2	-2.7387	-0.7586	1.4027	2.7972	2.3565
7	3	-2.5904	-1.0154	1.2532	2.6476	2.1651
7	4	-2.4895	-0.7845	1.3262	2.8763	2.3737
7	5	-2.5753	-0.9973	1.273	2.6511	2.5283
7	6	-2.5082	-0.8824	1.3094	4.059	2.6174
7	7	-2.3768	-0.8003	1.5076	3.4847	2.4352
7	8	-2.4813	-1.0293	1.3191	2.9059	2.4619
7	9	-2.4936	-1.0114	1.3052	2.7694	2.2441
7	10	-2.5003	-1.0319	1.22	2.8186	2.3588
7	11	-1.9125	0.2619	1.5462	2.7881	2.4937
7	12	-1.8384	-0.841	1.4968	2.9492	2.7719
7	13	-3.0123	-1.6407	0.8797	2.4106	1.9337
7	14	-2.1459	-0.9605	1.3913	2.7866	3.6955
7	15	-3.5214	-2.272	0.0345	1.5577	0.9027
7	16	-2.743	-1.1348	1.115	2.8222	2.3568
7	17	-2.2457	-1.4061	0.922	2.6142	1.9381
7	18	-2.6063	-1.1562	1.304	2.8385	2.1763
7	19	-2.5478	-1.3662	1.0902	2.7692	2.2578
7	20	-2.5797	-0.9073	1.3788	3.1214	2.1656
7	21	-2.3443	-0.7481	1.4429	3.6834	2.278
7	22	-2.2611	-1.0415	1.3034	3.0923	2.2467
7	23	-2.3339	-1.0263	1.3915	2.7364	2.2351
7	24	-2.487	-0.7878	1.3807	2.6515	2.3824
7	25	-2.4442	-1.2275	1.0965	3.3376	2.1708
7	26	-2.6587	-0.9938	1.2471	2.5838	2.0653
7	27	-2.6744	-0.8965	2.0204	3.2235	2.586
7	28	-1.6515	-1.5317	2.2388	2.7219	1.9688
7	29	-2.4241	-0.8731	1.218	2.8345	1.9689
7	30	-2.7147	-1.1276	1.012	2.4886	1.9585
7	31	-2.772	1.0558	1.4817	3.2174	2.3926
7	32	-1.509	-0.7086	1.3404	2.8115	2.064
7	33	-2.319	-0.7504	1.2135	2.9354	2.5185
7	34	-2.6077	-0.9841	1.1476	2.9761	2.1324
7	35	-2.7878	-1.5079	0.8032	2.2026	1.7436
7	36	-2.4988	-0.4868	1.174	3.0193	2.0222
7	37	-2.2882	-0.8962	1.4307	2.666	2.2009
7	38	-2.2919	-0.9929	1.2692	2.5895	2.5034
7	39	-3.5801	-2.0837	0.1275	1.6295	1.0751
7	40	-2.0932	-0.8979	1.3731	2.621	3.0802
7	41	-3.9269	-2.3453	-0.2252	1.4023	0.9054
7	42	-2.448	0.0597	2.2696	2.8965	2.6343
7	43	-2.6805	-1.1302	1.3443	2.665	1.8891
7	44	-2.4195	-0.9295	1.3435	2.8968	2.1094
7	45	-2.4468	-1.1838	1.5172	2.7861	2.2179
7	46	-2.6743	-1.3047	2.0042	2.5302	2.0634
7	47	-2.7176	-0.9379	1.2843	2.5844	1.9931
7	48	-2.4752	-0.8298	1.3481	2.8343	2.9011
7	49	-2.7995	-1.202	1.0167	2.6253	2.1909
7	50	-2.7282	-1.3219	1.1464	2.689	1.9212
7	51	-2.5719	0.8439	1.2833	2.8184	2.0584
7	52	-2.4968	-1.075	1.3784	2.6225	2.1913
7	53	-2.5077	-0.8093	1.1583	3.0348	2.2925
7	54	-3.1596	-1.4626	1.1626	2.2116	1.9154
7	55	-2.3954	-0.9764	1.1155	2.4982	2.5656
7	56	-3.0071	-1.6687	0.777	2.0242	1.827
7	57	-2.1325	-1.1905	1.658	2.5785	2.2372
7	58	-2.5478	-1.133	1.215	3.0356	2.3548
7	59	-2.8054	-0.8725	2.3503	2.6864	2.1243
7	60	-2.3616	-0.8772	1.203	2.7076	2.1821
7	61	-2.8223	-1.2487	0.945	3.1456	1.6679
7	62	-3.0532	-0.9964	0.7767	2.4103	1.9814
7	63	-2.7112	-1.2618	1.4461	2.6561	1.9343
7	64	-2.3582	-0.0732	1.3953	3.037	3.7678
7	65	-2.5025	-1.5032	1.2594	4.2774	1.739
7	66	-2.3858	-1.0752	1.3589	2.8083	2.3667
7	67	-3.466	-1.9457	0.8175	1.909	2.3997
7	68	-2.4351	-0.7486	1.7136	2.8732	2.1976
7	69	-3.0001	-1.3736	0.9608	2.8875	2.1804
7	70	-2.5153	-0.8232	1.3859	2.8786	2.0263
7	71	-2.4494	-0.8503	1.4119	2.8901	2.2143
7	72	-2.3124	-0.8654	1.1732	2.4525	2.2575
7	73	-2.6505	-0.9143	1.0561	2.5725	1.9183
7	74	-2.736	-1.3593	1.013	2.8753	1.9749
7	75	-1.9225	-0.5223	0.573	2.2439	1.8056
7	76	-2.3884	-0.8727	1.4272	3.1105	2.3225
7	77	-3.1956	-1.7044	0.5142	2.184	1.8184
7	78	-1.6015	-1.1134	1.3286	2.5133	3.2183
7	79	-2.5627	-1.2548	1.3621	2.8116	2.2947
7	80	-2.4391	-1.3568	1.2833	2.8327	2.0337
7	81	-2.4053	-1.2353	1.473	2.5856	2.1992
7	82	-2.1308	-0.9392	1.4319	2.7735	2.6115
7	83	-2.5876	-1.0084	1.3127	2.4543	2.237
7	84	-2.0104	-0.4235	1.4418	2.8174	1.9944
7	85	-2.3714	-1.0839	1.3096	2.6322	3.4985
7	86	-1.9157	-1.2716	1.9699	2.4879	1.814
7	87	-2.4534	0.4458	1.9621	4.2071	2.4069
7	88	-2.5828	-0.3478	2.7205	2.7764	2.2779
7	89	-2.4281	-1.0922	1.8817	2.9017	2.4567
7	90	-2.4645	-0.7822	2.1467	2.7641	2.2014
7	91	-2.094	0.4432	1.4029	2.7314	2.1765
7	92	-1.174	-0.7825	1.2282	2.9277	2.3716
7	93	-2.5365	-1.0712	1.4105	4.3369	2.2414
7	94	-2.2762	-0.9609	1.5201	3.0456	2.4507
7	95	-3.1537	-1.368	0.5136	2.126	1.6782
7	96	-2.3323	-0.5889	1.2514	3.0473	2.3834
7	97	-3.0753	-1.2022	0.3678	2.1109	1.9102
7	98	-3.4509	-1.8032	0.3379	2.9853	1.2676
7	99	-2.9062	-1.4994	0.8386	2.3512	1.8499
7	100	-3.0776	-1.6324	0.9587	2.1156	1.7995
7	101	-2.6275	-1.2135	1.3032	2.4204	2.5373
7	102	-2.2509	-0.3526	2.1781	3.1537	2.0403
7	103	-2.1781	-0.8513	1.3327	2.9789	1.9423
7	104	-2.4298	-1.0771	1.3073	3.0714	2.4316
7	105	-2.745	-1.2913	1.1124	2.6842	2.0199
7	106	-2.526	-1.2335	1.0948	3.1412	2.1855
7	107	-2.3795	-0.9241	1.3098	2.5313	2.0836
7	108	-2.4655	-1.0985	3.2969	2.7326	2.2318
7	109	-2.7693	-1.1365	1.1833	2.4254	1.9152
7	110	-2.3257	-0.7874	1.276	2.501	2.3666
7	111	-2.456	-0.4211	1.4745	2.7172	2.2666
7	112	-2.2185	-1.172	1.3158	2.7508	3.0838
7	113	-2.2992	-1.1374	1.4724	3.7942	2.737
7	114	-3.3301	-3.0823	0.0964	0.7762	0.1417
7	115	-2.327	1.5234	1.5146	2.584	2.4228
7	116	-2.4993	-1.0076	1.1745	2.735	2.0611
7	117	-2.6688	-1.031	1.0807	2.679	2.2314
7	118	-2.5677	-0.5798	1.2791	2.9195	2.3945
7	119	-4.0082	-2.14	-0.1221	1.2346	0.9498
7	120	-3.8199	-2.5956	-0.5114	2.5712	0.9805
7	121	-2.5877	-1.0015	1.2579	3.0936	2.5833
7	122	-2.5763	-1.177	1.4592	3.0597	2.3743
7	123	-3.3722	-1.7602	0.703	2.1114	1.6188
7	124	-2.4322	-1.2105	1.1003	3.1775	2.9394
7	125	-2.5117	-0.8629	1.7035	2.9419	3.2982
7	126	-2.5098	-0.8807	1.2416	2.8303	3.6253
7	127	-2.6077	-1.1271	1.2909	2.6018	2.1495
7	128	-2.6718	-0.9534	1.3613	2.6983	2.1719
7	129	-2.4407	-0.9256	1.2992	2.5893	2.2003
7	130	-2.2518	-1.1784	1.1292	3.4402	2.2002
7	131	-2.0309	-1.0483	1.7952	2.722	2.265
7	132	-2.4519	-1.2109	1.0911	3.3819	2.0259
7	133	-2.4513	-0.9652	1.185	2.9693	2.3327
7	134	-3.4412	-2.2881	0.1317	1.6269	0.9603
7	135	-2.4158	-0.8404	1.7657	2.9009	2.3754
7	136	-2.346	-0.9632	1.2149	2.839	2.5028
7	137	-2.0517	-1.0016	1.5775	2.9359	2.1501
7	138	-2.5597	-0.9021	1.8586	2.8011	2.1539
7	139	-2.2212	-1.1827	1.334	2.9103	2.3358
7	140	-2.5887	-1.0135	1.2208	2.5715	2.176
7	141	-2.1216	-1.1786	1.1799	2.6431	2.1244
7	142	-2.297	-0.9568	1.4815	3.1709	2.3461
7	143	-2.3755	-0.7179	1.472	3.1018	2.4172
7	144	-2.75	-1.4315	1.746	3.3468	1.9489
7	145	-3.4672	-1.4962	0.393	1.7694	3.2938
7	146	-1.2779	-0.6422	1.486	3.182	2.6177
7	147	-2.4924	-0.8575	0.8649	2.4796	3.4891
7	148	-2.8268	-0.8276	1.0738	3.1089	2.0555
7	149	-0.7183	0.0346	1.3433	2.9231	2.1214
7	150	-2.6007	-1.2647	1.2812	4.0437	2.0804
7	151	-2.4688	-0.7564	1.4081	3.0049	3.5808
7	152	-2.5495	-1.0417	1.4876	3.2615	2.7707
7	153	-2.6877	-1.3609	1.1226	2.8409	2.1759
7	154	-2.6672	-0.1492	1.2549	2.7497	2.56
7	155	-1.8973	-1.1033	1.13	2.733	2.1654
7	156	-2.5655	-1.1277	1.2506	2.5789	2.0432
7	157	-2.4913	-1.1304	1.1395	2.9723	3.0048
7	158	-3.1683	-2.4034	0.3778	1.5827	0.9327
7	159	-3.4766	-1.9658	1.7661	1.7562	1.9177
7	160	-2.475	-1.0329	1.3285	2.7553	3.4452
7	161	-2.7904	-1.115	0.8108	2.3909	1.9066
7	162	-3.4109	-1.9878	0.2828	2.0886	1.3655
7	163	-2.3344	-0.8672	2.0442	2.9181	2.1234
7	164	-2.6377	-0.4433	1.0876	2.5847	2.0775
7	165	-1.5781	-1.0563	2.3569	2.8199	2.4377
7	166	-2.7954	-0.9499	2.2001	2.5539	2.107
7	167	-2.4887	-1.0427	1.352	2.6483	2.5477
7	168	-2.3018	-0.9619	1.4406	2.9038	2.0723
7	169	-2.6515	-1.0709	1.4312	2.848	2.2746
7	170	-3.039	-0.7702	2.5069	3.0009	1.4464
7	171	-1.9895	-1.151	1.9038	2.4915	2.3303
7	172	-1.2323	-0.7884	1.7657	2.8211	2.5172
7	173	-2.3345	-0.9038	1.755	2.9552	2.3053
7	174	-3.7383	-2.0759	0.2162	3.1792	1.1185
7	175	-2.1369	-0.5306	1.6202	3.1228	2.6554
7	176	-1.6254	-1.2229	1.1755	2.7648	2.138
7	177	-3.0972	-1.3799	0.5732	2.7731	1.7388
7	178	-2.5461	-1.1891	1.3005	2.6798	2.2305
7	179	-2.1416	-0.1383	1.1849	2.6834	2.1777
7	180	-2.4359	-0.2623	1.3353	3.0731	2.1115
7	181	-2.1473	-1.1196	1.184	2.8254	2.2706
7	182	-3.2745	-1.7143	1.2184	1.9176	1.3555
7	183	-2.6201	-0.6219	1.3326	3.4788	2.1323
7	184	-2.5092	1.4362	2.3531	2.9452	2.5452
7	185	-2.1136	-0.5331	1.8746	3.2298	2.429
7	186	-2.7515	-1.3737	0.9807	2.6461	1.8809
7	187	-2.2468	-1.0297	1.1442	2.7427	2.327
7	188	-2.4445	0.0626	1.1477	3.0573	2.3333
7	189	-2.2293	-0.6709	1.4014	2.7282	2.3066
7	190	-1.4727	-1.0115	1.4879	2.81	2.2782
7	191	-2.4504	-1.1665	1.1579	2.6895	2.1501
7	192	-2.4275	-0.9796	1.9713	2.9645	2.4712
7	193	-2.2075	-0.8835	1.3522	3.1245	3.3251
7	194	-4.3365	-2.2918	-0.1844	1.0506	0.7626
7	195	-2.2476	-0.9058	1.1019	2.9588	2.1169
7	196	-3.1779	-1.6506	0.4157	2.0756	1.4822
7	197	-2.3165	-0.1041	1.3776	3.2645	2.7013
7	198	-3.0069	-1.5668	0.8545	2.0302	2.3065
7	199	-2.474	-0.7945	1.5469	2.79	1.937
7	200	-2.53	-0.9624	1.2274	2.732	2.3384
7	201	-3.2221	-1.9647	0.4946	1.9145	1.5417
7	202	-2.3275	-0.7056	2.0461	2.8696	2.0162
7	203	-2.8848	-1.6281	1.5651	2.2669	1.9682
7	204	-2.5407	-0.3318	1.4603	3.0036	2.6582
7	205	-2.9633	-1.5856	0.9043	2.492	1.6029
7	206	-2.4713	-0.566	1.5303	2.6587	2.3824
7	207	-2.7563	-1.137	1.4631	2.7141	2.2187
7	208	-2.3857	-0.8136	1.3119	2.7202	2.9476
7	209	-2.4128	-0.1484	1.0646	2.6349	2.1997
7	210	-2.2952	-0.8607	1.6405	2.9878	2.3495
7	211	-2.135	-1.2682	1.1315	2.3347	2.3491
7	212	-2.5129	-0.3619	0.6841	2.2914	1.7643
7	213	-2.3174	-0.2706	1.3158	2.9528	2.3121
7	214	-3.2039	-1.0054	1.0486	2.1527	1.6685
7	215	-3.2939	-1.2057	0.3018	1.9432	2.1894
7	216	-1.2809	-0.8107	1.7949	2.7294	2.2572
7	217	-2.4756	-0.7892	1.9371	3.0272	3.0334
7	218	-2.5235	-0.9469	1.1381	2.846	3.4125
7	219	-3.1442	-1.8345	0.6463	2.3468	1.6083
7	220	-2.5518	-1.2515	0.916	2.4317	2.1049
7	221	-2.1778	-1.2341	1.0845	2.8061	2.1955
7	222	-2.3313	0.7304	1.5858	2.9372	2.5131
7	223	-1.9428	-1.1306	1.084	2.9081	2.7796
7	224	-2.1854	-0.6101	1.3013	2.5704	2.2082
7	225	-2.7253	-1.0749	1.2204	3.7818	2.0271
7	226	-2.4978	-1.0439	1.4374	2.9266	2.528
7	227	-2.3481	-0.7618	1.558	3.1026	3.9058
7	228	-1.2991	-1.1572	1.7813	3.1097	2.3536
7	229	-3.356	-1.9347	0.7008	1.8128	1.7238
7	230	-3.1145	-1.8711	0.4547	1.8279	1.0713
7	231	-3.45	-1.6651	0.2677	1.9782	1.4257
7	232	-2.4029	-0.7452	1.3007	2.8084	2.3859
7	233	-3.3445	-1.9208	0.4441	1.8788	1.4122
7	234	-3.4141	-1.8206	0.6136	1.9389	1.3815
7	235	-2.6704	-0.9953	1.007	3.249	2.1689
7	236	-2.0676	-1.0272	1.411	2.6634	2.3486
7	237	-2.6212	-0.9899	1.9087	2.8187	2.266
7	238	-2.3711	-0.9738	1.3507	2.7054	2.4339
7	239	-2.5604	-0.6923	1.3857	2.8578	2.44
7	240	-2.3346	-0.7935	1.6313	3.0132	2.4244
7	241	-1.7034	-0.619	1.3303	2.4883	2.4009
7	242	-2.1897	-0.9358	1.5034	3.6023	2.5141
7	243	-2.6215	-1.3646	1.0356	2.5172	1.88
7	244	-2.5397	-0.8894	1.9167	2.9371	2.4019
7	245	-2.3516	-0.8646	1.602	2.814	2.4016
7	246	-2.6332	-0.441	1.7122	3.4293	1.9639
7	247	-2.6431	-1.0681	1.2626	2.684	2.2163
7	248	-2.268	-1.1138	1.4169	2.5435	2.2402
7	249	-2.4096	-0.8935	2.8726	3.0234	2.2159
7	250	-2.5952	-0.3708	1.2687	3.1793	2.7474
7	251	-2.3483	0.1076	1.2542	2.7981	2.5549
7	252	-3.1734	-1.5249	0.9047	2.1943	1.6188
7	253	-3.2336	-1.6716	0.5968	1.8046	1.7391
7	254	-2.7035	-1.0855	1.1223	2.6818	2.0611
7	255	-2.445	-1.2213	0.9424	2.7833	2.2276
7	256	-2.3202	-0.8095	1.1269	2.8057	2.5236
7	257	-2.6382	-1.1433	1.5267	2.8958	2.1684
7	258	-2.4639	-1.1432	1.1838	2.6482	2.6376
7	259	-2.463	-0.7274	1.391	2.776	2.466
7	260	-2.2058	-0.9308	1.2872	3.8813	2.0751
7	261	-2.6078	-0.9235	1.4372	2.8153	2.1196
7	262	-2.8587	-0.8864	1.0779	3.0756	2.0794
7	263	-2.4624	-0.9014	1.3438	4.9223	2.5327
7	264	-2.633	-1.0562	2.337	2.5143	2.3153
7	265	-4.5218	-2.6672	0.1473	0.7182	0.3334
7	266	-2.2907	-0.9325	1.3326	2.5691	2.1392
7	267	-2.8278	-1.5303	1.3508	2.5461	1.9672
7	268	-2.455	-0.8783	1.2289	2.9642	2.1578
7	269	-2.5252	-0.4662	1.3847	2.622	2.1943
7	270	-2.8327	-0.1819	1.0584	3.1146	2.078
7	271	-2.8309	-1.5315	0.8187	2.3011	2.0446
7	272	-2.0131	-1.0614	1.2307	4.3672	2.3143
7	273	-2.5246	-0.7641	1.4558	2.9309	2.2359
7	274	-2.6222	-1.3805	1.6194	2.1769	2.1963
7	275	-2.4091	-1.1984	2.4186	2.8111	2.4991
7	276	-3.2655	-1.2956	0.628	2.0968	2.1466
7	277	-2.8789	-1.5893	0.8645	2.6941	2.0425
7	278	-2.2548	-0.8265	1.8088	2.8215	2.6056
7	279	-2.6401	-0.6582	1.2248	2.7107	1.9122
7	280	-2.7045	-1.0702	1.2836	2.7368	2.451
7	281	-2.7764	-1.3653	0.9988	2.8634	1.8275
7	282	-3.1191	-1.5367	0.9069	2.3399	1.5831
7	283	-2.2455	-0.8995	1.4799	3.6717	3.3467
7	284	-2.7066	-0.9695	1.202	2.8312	2.0716
7	285	-2.3983	-0.966	1.1951	2.8703	2.4445
7	286	-2.5949	-1.1746	1.1878	2.9078	2.1731
7	287	-1.8778	-1.1031	1.2287	2.7673	2.5818
7	288	-2.3171	-1.0004	2.6551	2.5091	2.4652
7	289	-2.3811	-1.128	1.4022	3.0625	2.2089
7	290	-2.5482	-0.5216	1.5238	2.616	3.3265
7	291	-1.1889	-1.117	0.9313	2.6303	2.1702
7	292	-2.4554	-0.891	1.399	2.8359	2.3878
7	293	-2.1055	-0.6895	1.3203	3.7502	2.6723
7	294	-4.2085	-2.4927	-0.3585	1.4332	0.5024
7	295	-2.5914	-1.0241	1.2247	3.0418	2.1958
7	296	-2.5809	-0.5421	1.1823	2.8763	1.8386
7	297	-2.5737	-0.3502	1.2762	2.5828	2.2097
7	298	-2.5803	-0.7993	1.5313	3.5959	2.3684
7	299	-2.4475	-1.0461	0.9751	2.7579	2.2546
7	300	-2.5455	-1.5888	1.0484	2.1625	1.8782
