# Supplementary material for: An improved grey wolf optimization algorithm for 3-D UWB indoor positioning
Source: PLoS One. 2026 Jun 18;21(6):e0352111. doi: 10.1371/journal.pone.0352111 (PMC13278456; doi:10.1371/journal.pone.0352111)
Supplement: S1 Data — (ZIP) [file pone.0352111.s001.zip › data/data8.xlsx]

## Sheet: Sheet1
标签ID	样本序号	TDOA21(m)	TDOA31(m)	TDOA41(m)	TDOA51(m)	TDOA61(m)
8	1	-1.0434	-3.8119	-4.2897	-1.2691	0.5818
8	2	-0.9966	-4.2008	-4.3369	-1.474	0.3864
8	3	-1.3485	-3.4892	-4.1652	-1.2928	0.5334
8	4	-1.2328	-4.1448	-4.1981	1.6074	0.6185
8	5	-1.0098	-1.415	-4.1236	-1.1543	0.648
8	6	-0.9578	-4.0319	-4.2216	-1.1459	0.482
8	7	-1.4223	-4.7278	-4.563	-1.7696	0.2328
8	8	-1.0309	-4.0452	-4.1495	-1.4874	0.5798
8	9	-0.7856	-3.7481	-3.8608	-1.0684	0.7235
8	10	-1.5117	-4.422	-4.6683	-1.7205	0.3698
8	11	-1.9865	-5.0245	-5.1824	-2.0926	-0.187
8	12	-0.8192	-3.8633	-4.434	-1.2432	0.4122
8	13	-0.8396	-3.7748	-4.1839	-1.2963	0.5148
8	14	-0.9717	-4.0601	-4.1289	-1.3486	0.3862
8	15	-1.253	-4.2539	-4.2196	-1.5239	0.5828
8	16	-1.3577	-3.2265	-4.6282	-1.2025	0.7043
8	17	-1.2587	-4.1392	-4.1191	-1.2095	0.5758
8	18	-0.3836	-3.2947	-0.5351	-1.1775	0.9023
8	19	0.4931	-3.7911	-4.1724	-1.0596	0.4694
8	20	-1.3928	-4.1506	-4.3344	-1.6994	2.0888
8	21	-1.3615	-4.4952	-4.6164	-1.6644	0.9456
8	22	-1.4478	-4.4976	-4.4545	-1.7495	0.2973
8	23	-0.9766	-3.969	-4.1434	-1.3735	0.4641
8	24	-1.2659	-4.1364	-4.3604	-1.1804	0.4172
8	25	-1.4605	-4.105	-4.9126	-1.687	-0.2469
8	26	-1.4971	-4.3527	-4.2986	-1.4992	1.7208
8	27	-1.5237	-4.2093	-4.3924	-1.1985	0.2411
8	28	-1.0335	-3.5836	-4.025	0.6003	0.8791
8	29	-1.3971	-3.5662	-4.1635	-1.6341	1.0191
8	30	-1.3327	-3.9538	-4.1187	-1.3419	1.5458
8	31	-0.8257	-3.8078	-4.0132	-1.1078	0.7535
8	32	-2.3066	-4.8568	-5.2982	-2.1361	-0.098
8	33	-1.4505	-4.3078	-4.6072	-1.3879	0.6272
8	34	-1.4835	-4.1552	-4.5229	-1.6901	0.3075
8	35	-0.6532	-4.1512	-4.3818	-1.2569	0.8692
8	36	-1.3843	-4.294	-4.3824	-0.5704	0.5229
8	37	-1.1046	-4.1073	-4.486	-1.521	1.6351
8	38	-1.126	-4.072	-4.1766	-1.4093	0.5201
8	39	-1.2963	-4.2372	-4.4553	-1.4802	0.5685
8	40	-1.174	-4.0669	-4.1245	-1.0298	0.61
8	41	-1.0532	-4.0159	-4.1117	-1.212	0.7033
8	42	-1.1338	-3.9872	-4.2147	-1.3587	0.4841
8	43	-1.3914	-4.0721	-4.4391	-0.8702	0.8441
8	44	-1.5391	-4.6153	-4.6123	-1.7137	-0.037
8	45	-0.861	-3.5389	-3.8598	-1.3825	2.0633
8	46	-0.5993	-4.544	-4.7698	-1.4771	0.3678
8	47	-0.2561	-3.9551	-4.2805	-1.3324	0.6365
8	48	-0.881	-4.0215	-4.243	-1.2356	0.6138
8	49	-1.0764	-3.9554	-4.1436	-0.9867	0.3381
8	50	-0.9834	-4.2656	-4.6838	-1.6524	0.1454
8	51	-0.9118	-4.3452	-4.5049	-1.4405	1.0258
8	52	-0.7293	-4.3159	-3.3835	-1.716	0.6625
8	53	-1.1786	-4.0856	-4.2704	-1.5027	0.4102
8	54	-0.8982	-4.0641	-4.356	-1.3004	0.5862
8	55	-0.8882	-4.3987	-0.6365	-1.1061	0.5626
8	56	-0.3684	-3.9909	-3.9776	0.0446	0.896
8	57	-0.9673	-2.735	-4.1218	-0.8856	0.7785
8	58	-2.2926	-5.2947	-5.2624	-2.1458	-0.5827
8	59	-1.0473	-3.9534	-4.1502	-1.0131	0.8215
8	60	-0.8311	-3.9758	-4.228	-1.2805	0.7168
8	61	-1.3958	-2.9017	-4.3287	-1.6766	0.3298
8	62	-0.8643	-4.1617	-4.3776	-1.5429	0.2923
8	63	-1.0721	-4.1111	-4.2767	-1.4699	1.0204
8	64	-1.8096	-4.8392	-4.9184	-1.3619	0.4514
8	65	-1.1811	-4.3516	-4.5773	-1.4801	0.6629
8	66	-1.1363	-4.1	-4.345	-1.2739	0.5914
8	67	-1.0441	-3.0424	-4.2939	-1.4127	1.3981
8	68	-1.5674	-4.4239	-4.869	-2.0658	0.0815
8	69	-0.9173	-4.071	-3.4973	-1.1763	1.1321
8	70	-1.1516	-4.0981	-4.1011	-1.2572	0.684
8	71	-1.1718	-4.3523	-4.4301	-1.3235	0.3204
8	72	-1.2852	-4.2357	-4.4922	-1.5577	0.3973
8	73	-1.0186	-3.9934	-3.6944	-1.1437	0.6391
8	74	-1.2169	-4.0453	-4.3975	-0.9279	0.6601
8	75	-0.4625	-3.4776	-4.2542	1.6304	0.7719
8	76	-1.2019	-3.8695	-4.2349	-1.3381	0.741
8	77	-0.1523	-4.0452	-4.352	-1.6114	0.4005
8	78	1.0432	-3.9335	-3.408	-0.7716	0.7609
8	79	-1.2538	-4.299	-4.7148	-1.4101	0.2441
8	80	-1.3052	-4.2293	-4.8558	-1.7018	0.2215
8	81	-1.1018	-3.7477	-4.1066	-1.253	0.8255
8	82	-1.0475	-2.3447	-4.0896	-1.1378	0.743
8	83	-1.2756	-4.115	-4.2242	-0.6564	0.477
8	84	-1.0632	-4.3485	-4.4988	-1.6023	0.3155
8	85	-1.2971	-4.2162	-4.3206	-1.5221	0.3923
8	86	-1.235	-3.2818	-4.0979	-1.2726	1.2097
8	87	-1.1058	-4.3501	-4.2855	-0.9175	0.2746
8	88	-1.1824	-3.6916	-4.3259	-1.264	0.5351
8	89	-0.3696	-4.1105	-4.0636	-1.0389	0.5829
8	90	-1.3157	-4.0122	-4.5193	-1.7284	0.8447
8	91	-2.2156	-5.151	-5.1353	-2.2349	-0.3291
8	92	-1.41	-4.2784	-3.7927	-1.8301	0.2669
8	93	-1.1911	-4.1751	-4.5446	-1.698	0.1343
8	94	-0.9815	-4.0354	-4.1874	-0.4528	0.3972
8	95	-1.058	-4.1233	-4.4649	-0.814	0.2305
8	96	-0.8811	-3.9575	-4.3044	-1.2033	0.7265
8	97	-1.1261	-4.1162	-4.0947	-0.95	0.5437
8	98	-2.8499	-5.1375	-6.158	-2.3508	-0.9542
8	99	-1.2839	-3.7155	-4.1856	-1.6521	0.2313
8	100	-0.7711	-3.0253	-4.1723	-1.3939	1.599
8	101	-1.8159	-4.22	-5.2184	-2.1549	-0.5297
8	102	-1.2525	-3.8219	-4.4539	-1.1122	0.542
8	103	-1.1085	-3.9737	-3.9692	-1.1334	1.3271
8	104	-0.1506	-4.3728	-4.1753	-1.5052	0.5329
8	105	-1.0348	-4.0473	-4.4057	-1.2771	0.5053
8	106	-1.4389	-2.8687	-4.3397	-1.5999	0.3578
8	107	-1.7932	-4.5887	-4.587	-1.3834	0.1896
8	108	-1.2215	-4.0927	-4.1973	-1.2825	1.5698
8	109	-1.2741	-4.1368	-4.5191	-1.6014	0.5873
8	110	-1.1896	-4.294	-3.4489	-1.2674	1.8693
8	111	-0.9582	-4.2301	-4.1782	-1.2557	0.7778
8	112	-0.668	-3.3591	-4.0683	-0.6128	0.8973
8	113	-1.4205	-3.8453	-4.0155	-0.7876	0.6633
8	114	-1.2363	-4.0445	-4.1624	-1.6004	0.5213
8	115	-2.6646	-5.3827	-5.8515	-3.0216	-0.8199
8	116	-0.6673	-4.0239	-4.1469	-1.125	0.6748
8	117	-1.3219	-3.2172	-4.1905	-0.7602	0.5801
8	118	-0.9231	-4.2404	-4.2191	-1.4544	0.3816
8	119	-1.1664	-4.1665	-4.1494	-0.7634	0.4991
8	120	-1.066	-3.7807	-4.6888	-1.5196	0.2753
8	121	-1.8635	-4.9145	-4.5545	-1.5451	-0.0657
8	122	-1.3205	-4.1938	-4.3814	-1.4484	0.2412
8	123	-1.2203	-4.0093	-4.4403	-1.6033	0.497
8	124	-1.2765	-4.099	-4.1865	-1.4572	0.3619
8	125	-1.2717	-4.1509	-4.3213	-1.3406	0.5222
8	126	0.2344	-4.3168	-4.5229	-1.5625	0.451
8	127	-1.2875	-4.2977	-4.3479	-1.3705	0.4794
8	128	-1.3658	-4.1072	-4.3104	-1.5025	0.4436
8	129	-1.9059	-4.7493	-5.0277	-2.2213	-0.3616
8	130	-1.1913	-4.1666	-4.512	-1.4801	0.3207
8	131	-1.7263	-4.934	-5.2862	-2.0852	-0.1068
8	132	-1.0383	-4.2658	-4.3337	-1.3828	1.8665
8	133	-1.023	-4.2049	-4.3161	-1.202	0.5984
8	134	-1.1757	-3.0591	-3.9089	-1.4382	0.8565
8	135	-0.5637	-4.1007	-4.4489	-1.2356	0.4165
8	136	-0.974	-3.7916	-2.4268	-1.1795	0.6833
8	137	-0.3124	-3.6476	-4.3568	-1.4428	0.6269
8	138	-2.145	-5.0896	-5.3392	-2.3473	-0.0881
8	139	-1.2073	-4.2864	-3.4499	-1.054	0.6519
8	140	-0.9225	-3.9254	-4.2896	-1.525	0.478
8	141	-1.05	-3.2771	-3.9002	-0.8136	0.5927
8	142	-0.9243	-2.4368	-3.2163	-0.7683	2.0858
8	143	-1.2782	-3.9192	-4.315	-1.2668	0.3342
8	144	-1.1112	-4.2222	-4.3783	-1.4039	0.5335
8	145	-1.3098	-4.9144	-4.678	-0.6406	-0.2769
8	146	-1.0284	-4.2654	-4.3573	-0.5337	0.5645
8	147	-1.1897	-4.1603	-4.2929	-1.3082	0.5851
8	148	-1.2563	-4.1051	-3.3231	0.518	0.3922
8	149	-1.0568	-4.0452	-4.318	-1.2186	0.7401
8	150	-1.2704	-4.174	-4.5669	-1.2846	1.6904
8	151	-1.456	-4.276	-3.8088	-1.3103	0.515
8	152	-1.8721	-4.8288	-5.2725	-1.0903	-0.3087
8	153	-1.5472	-4.4003	-4.8313	-1.8227	0.2047
8	154	-1.3761	-3.8333	-4.513	-1.489	0.406
8	155	-1.173	-4.3535	-4.3351	-1.4901	0.4179
8	156	-0.8315	-3.3167	-4.2391	-0.5618	0.9246
8	157	-1.0579	-4.0668	-4.3057	-1.2811	0.425
8	158	-1.2307	-4.3203	-4.0432	-1.2267	2.3217
8	159	-0.2075	-3.75	-4.203	-1.1911	1.3464
8	160	-0.8112	-4.0117	-3.1252	-1.2253	0.2136
8	161	-1.1919	-4.377	-4.7075	0.9004	0.378
8	162	-0.6997	-4.1198	-4.284	1.2179	0.7013
8	163	-0.8719	-4.2865	-4.3933	-1.5066	0.4072
8	164	-1.1841	-4.1539	-4.438	-1.4677	0.7498
8	165	-1.1912	-4.3272	-3.3596	-1.5424	0.284
8	166	-1.5681	-4.4348	-4.0734	-1.3512	0.332
8	167	-1.4635	-4.2357	-4.6966	-1.7048	0.3887
8	168	-1.025	-4.5499	-4.7328	-1.9151	-0.0597
8	169	-1.3242	-4.3297	-4.3732	-1.621	0.3403
8	170	-1.5838	-4.1009	-4.3265	-1.4377	0.4374
8	171	0.2811	-4.0799	-3.6668	-1.3491	0.4419
8	172	-1.4824	-3.5335	-4.6451	-1.6725	0.4168
8	173	-0.4663	-3.8205	-4.3474	-1.3715	0.2921
8	174	-4.4212	-7.0951	-7.566	-4.5546	-2.7818
8	175	-1.0791	-4.1922	-4.3742	-1.518	0.8389
8	176	-0.9972	-3.7685	-4.1571	-1.3487	1.0088
8	177	-1.0383	-4.2092	-4.1393	-1.4079	0.5283
8	178	-1.1943	-3.6917	-3.9237	-0.6584	1.1548
8	179	-1.1584	-3.8521	-4.293	-1.5126	0.357
8	180	-1.1563	-4.0367	-4.249	-1.1242	2.2406
8	181	-1.3876	-3.8951	-4.3676	-1.5262	0.2384
8	182	-1.2207	-4.713	-4.8447	-2.069	0.7516
8	183	-1.9105	-4.9428	-3.4916	-1.5242	-0.4363
8	184	-0.8328	-4.1046	-4.1363	-1.0785	0.6842
8	185	-1.5868	-2.3748	-4.5004	-1.6767	0.9992
8	186	-0.9279	-3.3124	-4.2639	-0.0878	0.7257
8	187	-1.1082	-4.0988	-4.3443	-1.5614	0.5732
8	188	-1.0436	-4.1427	-3.8881	-1.308	0.6056
8	189	-0.8229	-3.2902	-4.1016	-1.2473	0.8486
8	190	-1.4343	-3.5725	-4.3397	-1.443	2.5968
8	191	-1.2149	-3.229	-2.9522	-1.6108	0.2728
8	192	-1.3497	-4.3563	-4.2392	-1.8575	0.6108
8	193	-1.0362	-3.99	-4.1217	-1.2883	0.722
8	194	-0.5999	-4.0485	-4.223	-1.179	0.591
8	195	-1.2018	-4.0985	-4.1747	-1.2683	0.5363
8	196	-0.3242	-4.2067	-4.3913	-1.367	0.6944
8	197	-1.1437	-4.0151	-4.2925	-1.21	0.6428
8	198	-1.2634	-4.2266	-4.5559	-1.3679	0.4466
8	199	-1.5286	-4.7206	-4.8507	-1.9671	0.0735
8	200	-0.8299	-4.2575	-4.3913	-0.5929	0.6765
8	201	-1.1339	-3.8781	-4.0778	-0.3756	0.5932
8	202	0.4593	-4.0412	-3.9128	-0.837	0.8043
8	203	-1.2233	-3.9054	-4.4137	-0.9081	1.2258
8	204	-1.1653	-4.2458	-3.3459	-1.3169	1.2455
8	205	-0.0342	-4.1603	-3.3246	-1.4767	0.581
8	206	-1.4439	-4.3866	-3.2659	-1.3251	0.6311
8	207	-1.0195	-3.9844	-4.1245	-1.2643	0.5643
8	208	-1.2664	-4.1719	-4.4398	-1.5812	0.5278
8	209	-0.9465	-3.961	-4.2226	-1.1603	0.7011
8	210	-0.2722	-4.1317	-4.0142	-1.2963	2.2642
8	211	-1.1775	-4.1401	-4.4198	-1.1509	0.688
8	212	-1.7664	-4.4341	-3.7257	-1.7771	0.5953
8	213	-0.9929	-4.1091	-4.4694	-1.6395	0.3084
8	214	-1.3442	-3.9302	-4.1519	-1.4419	0.537
8	215	-1.3799	-4.1405	-4.1928	-1.2553	0.6109
8	216	-0.3577	-4.1342	-4.3161	-0.6746	0.9174
8	217	-1.3308	-3.9301	-4.302	-1.0506	0.541
8	218	-0.2014	-3.2965	-4.1878	-0.0188	0.7343
8	219	-1.1382	-3.3434	-4.4376	-1.3343	0.4381
8	220	-1.1108	-4.5539	-4.6454	-1.0658	0.4595
8	221	-0.9605	-4.0773	-4.0572	-1.2997	0.5098
8	222	-0.963	-4.0979	-4.3719	-1.3037	0.7991
8	223	-0.5567	-3.969	-4.2426	-1.2624	0.6451
8	224	-1.2469	-2.168	-3.9413	-1.1452	0.6323
8	225	-0.9271	-4.0417	-3.6769	-1.4475	0.8939
8	226	-0.8079	-3.7762	-4.0301	-1.1496	2.1703
8	227	-1.1192	-4.305	-4.3576	-1.3836	0.1218
8	228	-0.7515	-2.0767	-4.0655	-1.1077	0.7197
8	229	-0.8736	-2.738	-3.9599	-1.4669	0.5781
8	230	-1.4726	-4.2469	-4.2806	-1.4008	0.2514
8	231	-1.4225	-4.2058	-4.3832	-1.6116	1.1706
8	232	-1.3757	-2.7198	-4.5563	-1.5871	0.5642
8	233	-1.0631	-3.9953	-4.5761	-1.6257	0.543
8	234	-0.9815	-3.5146	-4.1129	-1.2174	0.8254
8	235	-1.8958	-4.5867	-4.8686	-1.8418	0.1376
8	236	-1.5367	-4.5935	-4.6012	-1.7617	0.3365
8	237	-1.0451	-3.8781	-4.3514	-0.9942	0.3351
8	238	-1.2463	-4.1779	-4.3296	-1.5708	0.6537
8	239	-1.5995	-4.6838	-4.6744	-0.7487	0.4015
8	240	-2.1639	-4.817	-5.3524	-1.6436	-0.3304
8	241	0.1973	-3.4005	-3.7195	-0.5744	0.9331
8	242	-0.8487	-4.1879	-4.0526	-1.3979	0.6566
8	243	-1.0651	-4.3262	-3.3478	-0.5196	2.2706
8	244	-1.0627	-3.8211	-4.1749	-1.0598	0.6487
8	245	-1.4407	-3.8371	-4.5418	-1.4707	0.7233
8	246	-0.6973	-4.1638	-3.7962	-1.607	0.4949
8	247	-1.1331	-3.9802	-3.9819	-1.2747	0.6011
8	248	-1.3972	-4.6381	-4.7426	-1.7612	0.2621
8	249	-1.2912	-4.2838	-4.4541	-1.3347	0.2097
8	250	-1.0131	-4.0384	-4.2596	-1.3041	1.0763
8	251	-1.1435	-4.0263	-4.2836	-1.4307	3.0699
8	252	-1.1196	-3.9646	-4.4514	-1.3933	0.7589
8	253	-0.6856	-4.3099	-4.2742	-1.1624	1.5781
8	254	-0.5209	-3.8469	-4.1022	-1.3571	0.9586
8	255	-1.0155	-3.1908	-3.7574	-1.3683	1.7211
8	256	0.3901	-4.0733	-4.3448	-1.6375	0.6187
8	257	-2.2925	-5.0203	-5.4205	-2.4428	-0.258
8	258	-1.4034	-3.7793	-4.0843	-1.3488	0.6184
8	259	-1.0058	-4.048	-3.5422	-1.329	0.4873
8	260	-2.0347	-4.4913	-5.1794	-2.1869	-0.3622
8	261	-1.1658	-4.0555	-3.3358	-1.1928	0.3795
8	262	-1.0105	-3.9485	-3.2454	-1.208	0.8465
8	263	-1.7698	-4.7906	-5.2526	-1.7886	-0.1863
8	264	-1.3153	-3.9603	-3.9968	-1.3746	0.4989
8	265	-1.183	-4.0585	-4.3574	-1.3687	0.6456
8	266	-0.8575	-4.256	-3.1618	-1.5009	0.6731
8	267	-1.2681	-4.6955	-4.451	-1.7665	-0.0889
8	268	-1.683	-5.2826	-5.5989	-2.5124	-0.5889
8	269	-0.9998	-4.0859	-4.4667	-1.4205	0.5815
8	270	-1.3551	-4.0788	-4.4658	-1.1216	0.6288
8	271	-2.0957	-5.1108	-5.2544	-2.267	-0.4054
8	272	-0.9622	-4.1184	-3.9816	-1.0147	1.1697
8	273	-1.1473	-3.7493	-4.1966	-1.023	0.7908
8	274	-0.9666	-4.1822	-4.2814	-1.4489	1.1547
8	275	-0.8924	-3.9956	-4.2948	-1.2668	0.3965
8	276	-2.0465	-4.8961	-5.2627	-2.3885	-0.2942
8	277	-1.2731	-4.0857	-4.2458	-0.8137	0.3827
8	278	-1.1292	-4.0448	-3.737	0.2255	0.5514
8	279	-3.0151	-5.6677	-6.3726	-3.3697	-1.2877
8	280	-0.6893	-3.7204	-3.9867	-0.6561	2.0404
8	281	-1.2125	-4.071	-4.3137	-1.2479	1.5483
8	282	-1.2841	-4.1757	-4.5112	-1.5687	0.3352
8	283	-1.4545	-4.3826	-4.8069	-1.9067	0.2952
8	284	-0.2882	-4.2005	-4.5742	-1.2223	0.2252
8	285	-1.5367	-4.3591	-3.3982	-2.0149	-0.0188
8	286	-1.1596	-4.0786	-4.57	-1.6869	0.2086
8	287	-1.4105	-4.1312	-4.507	-1.3858	0.3881
8	288	-1.1074	-4.0379	-4.1218	-1.2735	0.4837
8	289	-0.8709	-3.8346	-4.339	-0.4686	1.2494
8	290	-1.0431	-3.9744	-4.2128	-0.358	0.6444
8	291	-0.3135	-3.8234	-3.534	-0.7207	1.0413
8	292	-1.2486	-3.5465	-4.3394	-1.5565	0.5778
8	293	-1.1493	-3.6986	-4.0847	0.0915	0.981
8	294	-1.522	-3.789	-4.645	-1.7577	0.3013
8	295	-0.5891	-4.1535	-4.3759	-1.6134	0.6267
8	296	-1.0459	-3.8396	-4.129	-1.413	0.6882
8	297	-0.7104	-3.9586	-4.0245	-1.3142	0.5414
8	298	-1.2705	-3.8155	-4.3283	-0.97	0.4637
8	299	-0.9532	-3.9506	-4.0783	-0.911	0.8965
8	300	0.6931	-4.2043	-4.4289	-1.3825	0.3538
