# Supplementary material for: An improved grey wolf optimization algorithm for 3-D UWB indoor positioning
Source: PLoS One. 2026 Jun 18;21(6):e0352111. doi: 10.1371/journal.pone.0352111 (PMC13278456; doi:10.1371/journal.pone.0352111)
Supplement: S1 Data — (ZIP) [file pone.0352111.s001.zip › data/data9.xlsx]

## Sheet: Sheet1
标签ID	样本序号	TDOA21(m)	TDOA31(m)	TDOA41(m)	TDOA51(m)	TDOA61(m)
9	1	-0.7722	4.4865	2.4375	3.0779	1.9143
9	2	-0.4995	2.1649	2.5514	3.3931	1.9683
9	3	-1.8031	0.3064	1.2629	1.9328	1.1789
9	4	-0.908	1.0843	2.4335	2.7331	2.0802
9	5	-1.2292	0.8375	5.1366	2.4696	1.8221
9	6	0.7856	2.2374	2.6498	3.1986	3.6707
9	7	-0.8239	1.4149	2.3822	2.8114	1.9542
9	8	-0.6874	1.1947	2.4408	3.1556	1.958
9	9	-0.539	1.092	3.2807	3.4136	2.945
9	10	-1.0529	0.7766	1.874	2.4914	1.6507
9	11	-0.8802	1.041	2.4004	4.2453	2.1665
9	12	-0.7316	1.8905	2.8192	3.2656	2.5205
9	13	-0.7033	1.2028	2.6979	4.1105	1.9549
9	14	-0.753	1.2601	2.6253	3.1476	1.885
9	15	-0.7211	1.1009	2.5281	3.154	2.1491
9	16	-0.9878	1.059	2.4047	2.9086	1.7166
9	17	-0.9762	1.8978	2.3579	2.9358	1.8053
9	18	-0.8816	1.1839	3.3715	3.0265	1.5973
9	19	-0.5163	1.405	2.8167	2.9932	2.1681
9	20	-1.1269	1.1796	2.1704	2.6248	1.611
9	21	-0.7823	1.5708	2.4418	3.0022	1.7638
9	22	-0.2479	1.2398	2.4002	2.4981	1.6823
9	23	-1.6242	0.4777	1.6643	2.153	1.0307
9	24	0.2838	1.0697	2.5179	3.0188	1.9793
9	25	-0.4319	1.471	2.5459	4.7723	2.2049
9	26	-0.4077	1.3284	2.9502	3.136	1.8803
9	27	-0.6816	1.0998	2.1419	3.0688	2.2457
9	28	-0.08	1.828	2.8011	3.5217	2.2132
9	29	-0.4523	1.3915	2.4114	3.9467	2.2137
9	30	0.0442	1.2017	3.0163	4.0005	2.0111
9	31	0.0042	1.7618	4.1204	3.2277	2.0709
9	32	-0.7808	1.1437	4.1218	3.171	1.9504
9	33	-0.672	1.2492	2.5711	3.3253	1.8514
9	34	-0.8835	1.2879	2.2224	3.1717	2.2899
9	35	-1.009	0.8395	2.7843	2.6596	1.4041
9	36	-0.6086	1.3472	2.5715	3.4655	2.1951
9	37	0.0651	1.1557	2.2921	2.7893	1.8389
9	38	-2.2168	-0.0799	0.797	1.7998	0.2269
9	39	-0.5695	1.3715	2.7273	3.853	2.1401
9	40	-0.6141	1.2646	2.4677	3.1572	1.8904
9	41	0.6493	1.0336	2.662	3.3338	1.8
9	42	-0.6014	1.6665	2.5241	3.1948	2.159
9	43	-0.6371	1.735	2.638	3.2905	2.2071
9	44	-0.7323	1.1678	3.0999	3.118	1.8458
9	45	-0.9788	1.3429	1.9172	2.736	1.7545
9	46	-0.6764	2.2834	2.9033	2.657	1.7836
9	47	-0.6007	1.5101	3.324	3.2185	2.2106
9	48	-0.4371	1.3003	2.3551	2.8423	2.332
9	49	-0.884	1.8246	2.8468	2.7596	1.926
9	50	0.578	0.8486	2.5578	3.322	1.7789
9	51	-0.6132	1.4307	2.6006	3.0177	3.484
9	52	-0.8607	1.3428	2.1536	3.1251	2.0595
9	53	-0.7248	1.2829	2.8233	3.0241	2.0216
9	54	-0.5379	1.131	3.6586	3.0144	2.2912
9	55	-0.4817	2.2985	2.8096	2.984	2.0471
9	56	-0.538	1.2198	2.2649	4.8764	1.8978
9	57	-0.7008	1.3956	2.3068	3.008	2.414
9	58	-0.6237	1.2074	3.439	3.2088	1.9919
9	59	-0.764	1.7453	2.784	3.2188	2.2866
9	60	-0.5455	1.3529	3.4108	3.2036	2.213
9	61	-0.4213	1.1936	2.3984	2.9458	2.0793
9	62	-0.9947	1.1009	2.2058	2.7789	1.9531
9	63	-0.4705	1.2195	2.2752	3.9917	2.1395
9	64	-0.3525	1.3907	2.6754	3.3762	1.8952
9	65	-0.3998	1.5663	2.5495	3.4914	2.0113
9	66	-0.6908	1.2191	2.5406	3.0537	1.979
9	67	-0.8815	1.2882	2.3212	2.8598	2.0172
9	68	-0.3551	1.0978	2.6946	3.7066	2.8343
9	69	-0.8322	0.9588	2.4265	3.0931	2.1531
9	70	-1.4321	0.3965	1.556	2.3233	1.1444
9	71	-0.7022	1.3073	2.5071	3.0303	2.1056
9	72	-0.8911	1.1932	2.0809	3.1329	1.9096
9	73	-0.2717	1.3286	2.4865	3.2008	1.9079
9	74	1.0802	1.5805	2.5052	3.1394	2.1197
9	75	-0.7343	1.0187	3.1484	2.9264	1.9828
9	76	-0.6629	1.4274	2.3588	2.8435	2.0904
9	77	-0.7446	1.2067	2.3589	3.1701	2.3196
9	78	-0.7344	1.8524	2.3663	2.9325	1.9349
9	79	-0.6503	1.53	2.651	3.1464	2.2594
9	80	-0.5557	1.9149	2.6513	3.414	2.0767
9	81	-0.5975	1.5584	2.7357	3.1226	2.5644
9	82	-0.7642	1.9361	2.5531	3.0933	1.8837
9	83	-0.9693	1.192	2.2758	2.9527	1.8447
9	84	-1.0635	0.337	1.7796	2.3894	2.0588
9	85	0.0983	1.2418	2.1276	2.8805	1.6288
9	86	0.0202	1.3013	2.856	3.4489	1.7163
9	87	-0.6185	1.0017	2.118	3.8165	1.9388
9	88	-0.3276	1.1488	2.1442	2.9289	1.8971
9	89	-0.5728	1.1405	2.3614	2.8015	1.6416
9	90	-0.7745	1.2095	2.9556	3.2006	1.9876
9	91	-0.663	1.0677	2.5542	3.0394	2.2525
9	92	-0.8125	1.1269	2.3357	2.9929	1.9824
9	93	-0.8087	1.0334	2.1383	2.6849	1.5478
9	94	-0.513	1.5243	2.6747	3.1269	1.9944
9	95	-0.5107	1.3892	3.2922	3.1608	2.249
9	96	-0.8414	1.3476	2.3583	2.8543	1.7665
9	97	0.1794	1.0621	2.6746	3.1614	2.0571
9	98	-0.3841	1.2352	2.385	2.9533	1.8952
9	99	-0.3976	1.5268	2.4737	3.2374	1.9991
9	100	-0.8479	1.1351	2.1586	2.7408	1.727
9	101	-0.8029	1.0314	2.1461	2.6658	1.7391
9	102	-0.9402	1.1041	2.3779	2.9473	1.7258
9	103	-1.0361	0.8984	2.0913	2.927	1.5831
9	104	-0.4172	1.0914	2.2119	2.9704	3.8684
9	105	-0.2847	1.5164	2.3417	2.7157	1.9731
9	106	-0.7073	2.0514	2.7319	3.1665	2.4685
9	107	-0.21	1.3188	2.5839	4.1777	2.1948
9	108	-0.5502	1.1563	2.278	3.1553	1.881
9	109	-0.8896	1.176	2.5054	3.0018	1.9095
9	110	-0.7661	1.057	2.6021	2.9376	2.6855
9	111	-0.5938	1.3063	3.174	3.8566	2.0538
9	112	-0.4436	2.5973	2.4291	5.1171	1.7877
9	113	-0.8541	1.3499	2.426	4.3643	1.9002
9	114	0.7204	1.4557	3.191	3.3555	3.4473
9	115	0.4057	1.1563	2.9895	2.6387	1.8759
9	116	-0.6856	1.1814	2.5699	2.8436	1.8437
9	117	-0.6601	1.2867	2.4914	2.7588	1.9788
9	118	-0.2757	1.5573	2.5905	2.9536	1.9923
9	119	-0.5682	1.0912	2.4422	3.0869	1.8079
9	120	-0.408	1.2583	2.5037	2.9634	2.1032
9	121	-0.7367	1.1339	2.3964	3.1519	1.8724
9	122	0.4736	0.907	2.3813	2.6631	2.3131
9	123	-0.3475	1.8326	3.2562	3.3082	2.0964
9	124	-0.7822	1.59	2.4078	2.9371	1.8497
9	125	-0.8575	1.2812	2.2219	3.3107	2.0182
9	126	-0.8381	1.0963	2.7467	2.736	2.6882
9	127	-0.6914	1.4799	2.6534	3.307	1.9767
9	128	-0.6379	1.0331	2.3792	2.9989	2.5719
9	129	0.0301	1.4043	2.4997	3.2899	2.2769
9	130	-0.4974	1.1277	2.4565	2.9751	1.7669
9	131	-0.7472	3.1302	3.3686	2.98	1.7299
9	132	-0.7462	1.1289	2.3583	3.4023	2.1781
9	133	-0.8184	1.1688	2.6444	3.0936	1.8632
9	134	-0.4656	1.488	2.4222	3.2194	1.9997
9	135	-0.781	2.211	2.4638	3.3256	2.111
9	136	-0.9068	1.1229	2.0584	2.6224	2.2384
9	137	-1.327	0.8617	2.0092	2.344	1.5192
9	138	-0.6171	1.3719	2.4601	3.7168	3.3599
9	139	-0.6453	1.315	2.741	3.0743	2.0395
9	140	-0.8171	0.8929	2.4221	3.1259	1.9071
9	141	-1.6682	0.1699	1.6252	1.8773	1.1189
9	142	-0.3078	1.5179	2.0724	2.7708	1.5053
9	143	-0.6584	0.9557	2.4601	3.1974	1.7204
9	144	-0.6695	1.7833	3.9214	3.3577	1.9569
9	145	-1.3807	0.3913	1.761	2.3565	1.5109
9	146	-0.015	1.2706	2.1914	2.9907	1.816
9	147	-0.1781	1.74	2.7204	3.1997	2.8212
9	148	-0.9119	1.177	2.1705	3.2452	1.8216
9	149	-0.7801	1.1765	2.4248	2.964	1.7718
9	150	0.7967	1.4681	2.5661	3.7177	1.8263
9	151	-0.6624	1.44	2.5258	3.2383	2.2693
9	152	-0.7107	1.45	2.379	3.7296	2.1385
9	153	-0.5558	1.2818	2.3679	3.994	1.9222
9	154	-0.8171	1.5329	3.2477	2.9576	1.6625
9	155	-1.7066	1.991	1.4276	2.1806	0.8508
9	156	-0.6197	2.409	2.5923	3.2147	2.019
9	157	-0.6076	1.165	2.651	3.7418	1.9997
9	158	-0.7069	1.0133	2.1445	2.898	1.9985
9	159	-0.5555	1.1876	2.4145	3.0997	2.0169
9	160	-1.3465	0.508	2.9371	2.4642	1.1421
9	161	-0.5746	1.2145	2.4849	3.2376	2.0847
9	162	-0.4432	1.4046	2.7857	4.1036	2.1483
9	163	-0.6331	0.8974	2.3237	2.8609	1.5222
9	164	-0.7763	1.5218	2.4212	3.3405	2.0118
9	165	-1.1066	0.6353	2.3577	2.7961	1.5735
9	166	-0.7217	1.0811	2.5173	3.0216	3.0473
9	167	-0.6272	1.1838	2.2812	3.2318	2.0441
9	168	-1.6916	0.1825	1.3126	1.8701	1.0711
9	169	-0.7294	1.1297	3.3255	3.7753	2.4328
9	170	-0.9781	1.7911	2.1032	2.5483	1.6373
9	171	-0.8692	1.1232	1.9515	2.9027	1.6477
9	172	-1.5785	0.492	1.5387	2.2435	1.3089
9	173	0.2016	1.6381	2.9063	3.3553	2.281
9	174	-0.6114	1.429	3.926	3.1522	1.8829
9	175	-1.1225	0.3758	1.4201	2.3171	1.7259
9	176	-1.7612	0.0229	1.2492	2.0676	1.0058
9	177	-0.3651	1.4184	2.5329	3.226	2.8544
9	178	-0.7008	1.5119	2.5446	3.371	2.2143
9	179	-1.5084	1.1506	1.8365	2.3477	1.0564
9	180	-1.0497	1.9454	2.3563	2.7154	1.9496
9	181	-0.7595	1.4128	2.997	3.3899	2.1462
9	182	-0.4909	1.081	3.7553	2.9128	1.9886
9	183	-0.0949	1.5644	2.2891	3.1675	2.6269
9	184	-0.816	1.1746	2.39	3.1575	1.8253
9	185	-0.5375	1.0516	2.4177	3.0563	2.2521
9	186	-0.6788	1.1623	2.3578	2.9262	2.0241
9	187	-0.6595	1.6013	2.5071	3.3617	3.1596
9	188	-0.9901	0.5042	2.1734	2.4688	1.2875
9	189	-0.2255	1.4505	2.2811	2.9811	1.8796
9	190	-1.034	1.121	3.2585	2.5518	1.5882
9	191	0.0943	1.0009	2.4023	3.038	1.8028
9	192	-1.4914	0.644	1.293	2.0829	0.9635
9	193	-0.8302	1.3803	2.7907	2.9059	2.1001
9	194	-1.0069	1.0641	2.2894	3.0917	1.6757
9	195	-0.1109	1.3946	3.0067	3.6421	2.6493
9	196	0.4954	1.5298	2.374	3.1387	1.9915
9	197	-0.7867	1.3693	2.1686	2.9491	2.5449
9	198	-0.754	1.3461	2.4532	3.0329	2.1016
9	199	-1.7291	1.261	1.8931	2.0772	1.1965
9	200	-0.896	1.0931	2.3581	2.9131	1.5802
9	201	-0.7909	1.2889	2.2711	3.1297	2.5472
9	202	-1.2815	1.513	1.7106	2.5588	1.6516
9	203	-0.1172	1.4886	2.4393	3.3206	1.9954
9	204	-0.5675	1.3735	2.665	3.1976	2.2228
9	205	-0.8415	0.8134	2.1291	2.8222	1.675
9	206	-1.0914	1.0873	2.8538	3.8871	1.7992
9	207	-0.54	1.226	2.659	2.944	1.9755
9	208	-0.7807	1.947	2.5798	2.9379	2.0364
9	209	-0.5991	1.4493	2.6781	3.1895	2.0724
9	210	-0.7555	1.4557	2.4335	3.257	1.9625
9	211	-0.4138	1.3761	2.8771	3.2063	1.7372
9	212	-1.0502	0.8109	2.1026	2.8182	1.3621
9	213	-1.8341	0.095	1.3258	2.0832	0.8336
9	214	-1.3439	0.4382	2.3213	2.3192	1.8126
9	215	0.6475	1.4577	2.6575	3.0847	2.0496
9	216	-0.5972	1.2064	2.6808	3.1289	4.194
9	217	-1.1324	1.0459	2.0969	2.6155	1.6172
9	218	-0.3806	1.9467	2.2154	3.2393	1.9974
9	219	-0.5705	2.5085	2.2916	3.3019	2.1714
9	220	-0.7476	1.5157	2.4704	3.1982	2.9579
9	221	-0.5446	0.5253	1.6399	1.9778	1.1736
9	222	-0.8508	1.5569	2.3609	3.3403	1.92
9	223	-1.183	1.0471	1.9276	2.5879	1.5588
9	224	-0.7763	2.7308	2.2652	2.8147	2.0822
9	225	-0.8913	1.1817	2.4802	2.8599	2.9835
9	226	-0.717	1.2859	3.2094	2.76	1.8397
9	227	-1.61	0.2283	1.4479	2.2146	0.8603
9	228	-1.4177	0.788	2.1368	3.1913	1.6429
9	229	-1.2456	0.85	1.9225	2.4898	2.0493
9	230	-1.2392	0.4011	1.9081	2.3714	1.9324
9	231	-0.5608	1.2187	2.6226	2.9271	2.9728
9	232	-0.6381	1.0912	2.1338	2.8811	2.0953
9	233	-0.5652	1.2793	2.5863	2.872	2.1754
9	234	-0.9081	1.8051	1.9891	2.8645	1.5069
9	235	-0.7398	1.056	2.1877	3.0165	1.9234
9	236	-0.9723	1.1874	2.3706	2.9202	1.6764
9	237	-0.7919	1.7041	2.2563	3.0507	2.1166
9	238	-1.1355	0.6647	1.6825	2.5379	1.3956
9	239	-0.7754	1.0571	2.4653	3.0907	1.9874
9	240	-0.8342	1.0898	2.6196	3.1705	2.1302
9	241	-2.2935	-0.5287	1.5664	1.2604	0.3764
9	242	-0.5872	1.608	2.2259	2.9145	1.9299
9	243	-1.0801	1.2612	2.3912	2.7396	1.7881
9	244	-0.8148	0.9034	3.6014	3.305	3.2346
9	245	-0.5802	2.3886	2.7232	3.3528	2.4714
9	246	-0.7688	1.6588	2.3087	3.1006	2.01
9	247	-0.4564	1.8231	2.3214	2.801	3.3728
9	248	-1.3955	0.6354	1.4535	2.7862	1.1594
9	249	-0.7979	1.052	2.5463	2.7494	1.7935
9	250	-0.7053	1.2935	2.2368	2.9879	3.3699
9	251	-0.5927	1.353	2.7573	3.2887	2.3603
9	252	0.224	1.2212	2.3399	2.7667	1.9206
9	253	0.0731	1.1416	2.351	3.075	1.6539
9	254	-0.6651	1.2973	2.2483	3.4141	1.9794
9	255	1.1114	1.188	2.4867	2.8223	2.1678
9	256	1.1957	1.7311	2.3675	2.7635	1.8515
9	257	-0.7106	2.0292	2.1826	2.96	1.8822
9	258	-1.285	-0.03	1.3773	1.7397	2.1798
9	259	-0.4514	2.1438	2.8346	3.5318	2.128
9	260	-0.6222	1.6744	2.4441	3.2582	2.0747
9	261	-0.9559	0.4945	2.4321	2.233	1.4135
9	262	-0.9326	2.096	2.2613	2.7828	1.6618
9	263	-0.931	4.8238	2.5594	3.32	1.7155
9	264	-0.4728	1.4402	2.512	3.6811	2.0636
9	265	-2.0332	0.4889	1.1684	1.7323	0.7837
9	266	-2.0954	0.1642	1.6807	1.8112	0.8618
9	267	-1.1645	0.849	2.2212	2.5535	1.5592
9	268	-0.78	1.3609	3.1352	3.8437	2.4289
9	269	0.2006	1.2783	2.5155	3.2994	4.08
9	270	-0.9445	1.0414	2.5136	2.6826	1.5361
9	271	-0.8764	1.157	2.5411	3.0177	1.957
9	272	-0.4318	2.5551	2.8292	3.1123	2.0488
9	273	-0.7123	1.2515	2.7533	3.0258	2.093
9	274	-1.2398	0.4144	1.9186	2.3067	1.5771
9	275	-0.9974	0.8921	2.2265	2.6152	1.7515
9	276	-0.997	0.9469	2.0895	2.7993	1.7351
9	277	-0.7055	1.2127	2.9681	3.0329	1.8087
9	278	-0.812	0.1185	1.5767	2.0304	0.9877
9	279	-2.4013	-0.3668	0.5804	1.2531	2.721
9	280	-0.5115	1.5057	2.424	3.137	2.2411
9	281	-0.2547	1.1713	2.6159	3.412	3.161
9	282	-0.7638	1.1017	2.0024	3.1508	1.777
9	283	-0.6847	1.7031	2.5174	2.7422	1.8717
9	284	-0.7814	1.3961	3.3405	3.2528	2.6809
9	285	-1.5479	0.3721	1.6426	2.0991	0.9653
9	286	-0.6937	1.2048	2.1378	3.0442	3.0646
9	287	-0.8475	1.1173	2.8052	3.1882	2.1869
9	288	-0.371	2.1114	2.3517	3.0847	1.9412
9	289	-0.5875	1.3982	2.2721	3.0563	2.2191
9	290	-0.7164	1.0318	2.3192	3.2281	1.9258
9	291	-1.0331	0.9011	1.8494	2.8521	1.6066
9	292	-0.5631	1.2842	2.7491	2.9958	2.2096
9	293	-0.753	1.1239	2.4887	2.9281	1.9037
9	294	-0.6271	0.9544	2.3412	3.062	1.8719
9	295	-0.34	1.8371	2.5364	2.9826	1.9653
9	296	-1.4471	0.4919	1.9475	2.1203	1.1699
9	297	-0.8592	1.0086	3.2418	2.6713	1.6037
9	298	-0.6675	3.3318	2.3914	3.5822	2.13
9	299	-0.4109	0.8937	2.3646	2.8966	1.7911
9	300	-0.4722	0.8482	2.5068	2.7526	1.6015
